# Supplementary material for: The origin of heterogeneous nanoparticle uptake by cells
Source: Nat Commun. 2019 May 28;10:2341. doi: 10.1038/s41467-019-10112-4 (PMC6538724; doi:10.1038/s41467-019-10112-4)
Supplement: Supplementary file 4 — Supplementary Data 1 [file 41467_2019_10112_MOESM4_ESM.zip]

Archive with 8 entries (5 files):
- Supplementary Data 1_Rees et al./
- Supplementary Data 1_Rees et al./CellProfiler_pipeline.cpproj
- __MACOSX/
- __MACOSX/Supplementary Data 1_Rees et al./
- __MACOSX/Supplementary Data 1_Rees et al./._CellProfiler_pipeline.cpproj
- Supplementary Data 1_Rees et al./BEAS2B_0.5nM_1h.lsm
- __MACOSX/Supplementary Data 1_Rees et al./._BEAS2B_0.5nM_1h.lsm
- __MACOSX/._Supplementary Data 1_Rees et al.
