# Supplementary material for: The origin of heterogeneous nanoparticle uptake by cells
Source: Nat Commun. 2019 May 28;10:2341. doi: 10.1038/s41467-019-10112-4 (PMC6538724; doi:10.1038/s41467-019-10112-4)
Supplement: Supplementary file 5 — Supplementary Data 2 [file 41467_2019_10112_MOESM5_ESM.zip]

Archive with 8 entries (7 files):
- Supplementary Data 2_Rees et al/.DS_Store
- Supplementary Data 2_Rees et al/Distribution_fitting_excel_sheet.xlsm
- Supplementary Data 2_Rees et al/INSTRUCTIONS.docx
- __MACOSX/._Supplementary Data 2_Rees et al
- __MACOSX/Supplementary Data 2_Rees et al/
- __MACOSX/Supplementary Data 2_Rees et al/._.DS_Store
- __MACOSX/Supplementary Data 2_Rees et al/._Distribution_fitting_excel_sheet.xlsm
- __MACOSX/Supplementary Data 2_Rees et al/._INSTRUCTIONS.docx
