# Supplementary material for: The origin of heterogeneous nanoparticle uptake by cells
Source: Nat Commun. 2019 May 28;10:2341. doi: 10.1038/s41467-019-10112-4 (PMC6538724; doi:10.1038/s41467-019-10112-4)
Supplement: Supplementary file 5 — Supplementary Data 2 [file 41467_2019_10112_MOESM5_ESM.zip › Supplementary Data 2_Rees et al/Distribution_fitting_excel_sheet.xlsm]

## Sheet: Sheet2
Bin	Frequency
223.043	7
318.781	50
414.519	226
510.258	427
605.996	582
701.735	734
797.473	717
893.211	800
988.95	748
1084.69	699
1180.43	650
1276.16	556
1371.9	549
1467.64	430
1563.38	418
1659.12	316
1754.86	243
1850.6	202
1946.33	169
2042.07	152
2137.81	114
2233.55	86
2329.29	66
2425.03	57
2520.76	42
2616.5	33
2712.24	33
2807.98	32
2903.72	35
2999.46	20
3095.19	17
3190.93	13
3286.67	16
3382.41	13
3478.15	15
3573.89	11
3669.62	13
3765.36	13
3861.1	8
3956.84	10
4052.58	5
4148.32	5
4244.05	5
4339.79	1
4435.53	1
4531.27	4
4627.01	6
4722.75	4
4818.49	3
4914.22	2
5009.96	3
5105.7	2
5201.44	1
5297.18	2
5392.92	0
5488.65	0
5584.39	2
5680.13	0
5775.87	0
5871.61	0
5967.35	1
6063.08	1
6158.82	0
6254.56	0
6350.3	0
6446.04	0
6541.78	2
6637.51	1
6733.25	1
6828.99	1
6924.73	0
7020.47	0
7116.21	0
7211.94	0
7307.68	0
7403.42	0
7499.16	0
7594.9	0
7690.64	0
7786.38	0
7882.11	0
7977.85	0
8073.59	0
8169.33	1
8265.07	0
8360.81	0
8456.54	1
8552.28	1
8648.02	0
8743.76	0
8839.5	1
8935.24	0
9030.97	0
9126.71	0
9222.45	0
9318.19	1
9413.93	0
9509.67	0
9605.4	0
9701.14	0
9796.88	0
9892.62	0
9988.36	0
10084.1	0
10179.8	1
10275.6	0
10371.3	0
10467	0
10562.8	0
10658.5	0
10754.3	0
10850	0
10945.7	0
11041.5	0
11137.2	0
11233	0
11328.7	0
11424.4	0
11520.2	0
11615.9	1
More	0

## Sheet: Sheet5
Bin	Frequency
1	249
2	312
3	421
4	503
5	492
6	530
7	579
8	517
9	521
10	480
11	423
12	444
13	382
14	352
15	318
16	296
17	254
18	260
19	212
20	218
21	166
22	164
23	133
24	137
25	101
26	109
27	82
28	85
29	82
30	82
31	47
32	47
33	50
34	34
35	29
36	27
37	34
38	23
39	21
40	25
41	20
42	12
43	11
44	9
45	7
46	9
47	7
48	6
49	6
50	7
51	6
52	3
53	1
54	4
55	1
56	5
57	3
58	1
59	5
60	2
61	1
62	2
63	1
64	3
65	0
66	0
67	1
68	1
69	1
70	1
71	0
72	0
73	1
74	0
75	0
76	0
77	0
78	0
79	0
80	1
81	0
82	0
83	0
84	0
85	0
86	0
87	0
88	0
89	1
90	0
91	0
92	1
93	0
94	0
95	0
96	0
97	0
98	0
99	0
100	0
101	0
102	0
103	0
104	0
105	0
106	0
107	0
108	0
109	0
110	0
111	0
112	0
113	0
114	0
115	0
116	0
117	0
118	0
119	0
120	0
121	0
122	0
123	0
124	0
125	0
126	0
127	0
128	0
129	0
130	0
131	0
132	0
133	0
134	0
135	0
136	0
137	0
138	0
139	0
140	0
141	0
142	0
143	0
144	0
145	0
146	0
147	0
148	0
149	0
150	1
151	0
152	0
153	0
154	0
155	0
156	0
157	0
158	0
159	0
160	0
161	0
162	0
163	0
164	0
165	0
166	0
167	0
168	0
169	0
170	0
171	0
172	0
173	0
174	0
175	0
176	0
177	0
178	0
179	0
180	0
181	0
182	0
183	0
184	0
185	0
186	0
187	0
188	0
189	0
190	0
191	0
192	0
193	0
194	0
195	0
196	0
197	0
198	0
199	0
200	0
More	0

## Sheet: Sheet1
Number	Cell Area	Cell Area / Theta	Log Cell Area	Bins	Theoretical	Theoretical count				NLV				Bins	Theoretical	Theoretical count
1	727.333	2.55379	6.58938	223.043	0.000104979	94.5285				6	9.42559	-1.03775	6.57925	1	0.0230284	218.504
2	941.381	3.30535	6.84735	318.781	0.000229627	206.767				8	13.8036	-1.38367	6.57925	2	0.0333221	316.175
3	933.006	3.27594	6.83841	414.519	0.000373537	336.35				9	16.1493	-1.55663	6.57925	3	0.0414879	393.656
4	959.567	3.3692	6.86648	510.258	0.000511753	460.807	Parameters			8	13.8036	-1.38367	6.57925	4	0.0474658	450.377	Parameters
5	543.914	1.90977	6.29879	605.996	0.000626653	564.268	Beta	284.806		8	13.8036	-1.38367	6.57925	5	0.0514293	487.985	r	2.44044
6	957.773	3.3629	6.86461	701.735	0.000708932	638.356	Alpha	4.13277		14	29.1127	-2.42142	6.57925	6	0.0536467	509.024	p	0.158828
7	1602.43	5.6264	7.37928	797.473	0.000756169	680.891	N	9382		9	16.1493	-1.55663	6.57925	7	0.054412	516.286	N	9382
8	735.11	2.58109	6.60002	893.211	0.000770694	693.969	Log Likelihood	-72190.4		9	16.1493	-1.55663	6.57925	8	0.0540109	512.48	Log Likelihood	143277
9	498.449	1.75014	6.2115	988.95	0.000757571	682.153	Lambda	0.00351117		8	13.8036	-1.38367	6.57925	9	0.0527039	500.079
10	1589.15	5.57977	7.37095	1084.69	0.000723027	651.047				7	11.5586	-1.21071	6.57925	10	0.050719	481.244
11	386.579	1.35734	5.95734	1180.43	0.000673355	606.321	Initial Estimates			5	7.41866	-0.864794	6.57925	11	0.0482501	457.819	Initial Estimates
12	1333.34	4.68159	7.19545	1276.16	0.000614264	553.112	Beta	384.954		5	7.41866	-0.864794	6.57925	12	0.0454585	431.331	r	2.17367
13	1102.67	3.87164	7.00549	1371.9	0.000550537	495.73	Alpha	3.0576		6	9.42559	-1.03775	6.57925	13	0.0424754	403.026	p	0.143966
14	1068.09	3.75023	6.97362	1467.64	0.000485933	437.557				8	13.8036	-1.38367	6.57925	14	0.0394052	373.894
15	576.339	2.02362	6.3567	1563.38	0.000423219	381.086				15	31.9125	-2.59438	6.57925	15	0.0363296	344.712
16	1726.02	6.06036	7.45358	1659.12	0.000364285	328.019				6	9.42559	-1.03775	6.57925	16	0.0333106	316.066
17	779.619	2.73737	6.6588	1754.86	0.000310298	279.407				8	13.8036	-1.38367	6.57925	17	0.0303942	288.394
18	1998.7	7.01777	7.60025	1850.6	0.000261856	235.787				27	69.3686	-4.66989	6.57925	18	0.0276127	262.002
19	1969.51	6.91526	7.58554	1946.33	0.000219128	197.314				27	69.3686	-4.66989	6.57925	19	0.0249879	237.097
20	470.691	1.65267	6.1542	2042.07	0.000181986	163.869				5	7.41866	-0.864794	6.57925	20	0.022533	213.803
21	537.095	1.88583	6.28617	2137.81	0.000150102	135.159				14	29.1127	-2.42142	6.57925	21	0.0202542	192.181
22	1150.4	4.03926	7.04787	2233.55	0.000123027	110.78				10	18.5865	-1.72959	6.57925	22	0.0181528	172.242
23	1039.25	3.64899	6.94626	2329.29	0.000100257	90.2762				11	21.1074	-1.90255	6.57925	23	0.0162259	153.959
24	548.102	1.92448	6.30646	2425.03	8.12695e-05	73.1789				7	11.5586	-1.21071	6.57925	24	0.014468	137.279
25	1434.33	5.03616	7.26845	2520.76	6.55569e-05	59.0305				10	18.5865	-1.72959	6.57925	25	0.0128713	122.128
26	3563.92	12.5135	8.17862	2616.5	5.26435e-05	47.4027				37	104.579	-6.39947	6.57925	26	0.0114268	108.423
27	1161.65	4.07875	7.0576	2712.24	4.20968e-05	37.906				6	9.42559	-1.03775	6.57925	27	0.0101247	96.0676
28	555.999	1.9522	6.32077	2807.98	3.35318e-05	30.1936				13	26.3757	-2.24846	6.57925	28	0.00895473	84.9666
29	1274	4.47322	7.14992	2903.72	2.66123e-05	23.963				16	34.7712	-2.76734	6.57925	29	0.00790661	75.0215
30	1955.51	6.86611	7.57841	2999.46	2.10488e-05	18.9533				12	23.7057	-2.07551	6.57925	30	0.00697016	66.1361
31	1216.33	4.27073	7.10359	3095.19	1.65953e-05	14.9432				13	26.3757	-2.24846	6.57925	31	0.00613554	58.2168
32	1080.29	3.79308	6.98499	3190.93	1.30449e-05	11.7463				10	18.5865	-1.72959	6.57925	32	0.00539336	51.1747
33	1589.51	5.58103	7.37118	3286.67	1.02252e-05	9.20728				22	53.0013	-3.80509	6.57925	33	0.00473477	44.9257
34	729.606	2.56177	6.59251	3382.41	7.99372e-06	7.19792				5	7.41866	-0.864794	6.57925	34	0.00415149	39.3913
35	1310.61	4.60177	7.17825	3478.15	6.23353e-06	5.61297				6	9.42559	-1.03775	6.57925	35	0.00363584	34.4985
36	2175.54	7.63867	7.68503	3573.89	4.84941e-06	4.36664				11	21.1074	-1.90255	6.57925	36	0.00318074	30.1803
37	1420.69	4.98826	7.2589	3669.62	3.76414e-06	3.38941				11	21.1074	-1.90255	6.57925	37	0.00277971	26.3752
38	1831.79	6.43173	7.51305	3765.36	2.91553e-06	2.62528				16	34.7712	-2.76734	6.57925	38	0.00242685	23.0271
39	1714.54	6.02003	7.4469	3861.1	2.25366e-06	2.0293				16	34.7712	-2.76734	6.57925	39	0.0021168	20.0851
40	1066.77	3.74561	6.97239	3956.84	1.73869e-06	1.5656				24	59.4338	-4.15101	6.57925	40	0.00184471	17.5035
41	2004.32	7.03751	7.60306	4052.58	1.33894e-06	1.20565				15	31.9125	-2.59438	6.57925	41	0.00160624	15.2407
42	1519.28	5.33443	7.32599	4148.32	1.02929e-06	0.926825				8	13.8036	-1.38367	6.57925	42	0.00139746	13.2597
43	684.14	2.40213	6.52816	4244.05	7.89938e-07	0.711298				17	37.6858	-2.9403	6.57925	43	0.00121488	11.5273
44	552.409	1.9396	6.31429	4339.79	6.05277e-07	0.54502				10	18.5865	-1.72959	6.57925	44	0.00105538	10.0139
45	446.522	1.56781	6.10149	4435.53	4.63076e-07	0.416976				12	23.7057	-2.07551	6.57925	45	0.000916173	8.69306
46	459.803	1.61444	6.1308	4531.27	3.53767e-07	0.318549				10	18.5865	-1.72959	6.57925	46	0.000794792	7.54134
47	1415.18	4.96894	7.25501	4627.01	2.69882e-07	0.243015				11	21.1074	-1.90255	6.57925	47	0.000689046	6.53798
48	686.773	2.41137	6.532	4722.75	2.05612e-07	0.185143				19	43.6707	-3.28622	6.57925	48	0.000597	5.66461
49	822.452	2.88777	6.71229	4818.49	1.56446e-07	0.140871				14	29.1127	-2.42142	6.57925	49	0.000516942	4.90498
50	546.427	1.9186	6.3034	4914.22	1.18889e-07	0.107053				12	23.7057	-2.07551	6.57925	50	0.000447365	4.2448
51	923.195	3.24149	6.82784	5009.96	9.0241e-08	0.0812573				14	29.1127	-2.42142	6.57925	51	0.000386939	3.67146
52	702.207	2.46557	6.55423	5105.7	6.84177e-08	0.0616065				22	53.0013	-3.80509	6.57925	52	0.000334499	3.17388
53	783.806	2.75207	6.66416	5201.44	5.18149e-08	0.0466566				11	21.1074	-1.90255	6.57925	53	0.000289018	2.74234
54	1592.14	5.59027	7.37283	5297.18	3.91994e-08	0.035297				20	46.7359	-3.45918	6.57925	54	0.000249599	2.36831
55	697.302	2.44834	6.54722	5392.92	2.96251e-08	0.0266759				9	16.1493	-1.55663	6.57925	55	0.000215455	2.04433
56	1863.5	6.54305	7.53021	5488.65	2.23672e-08	0.0201405				19	43.6707	-3.28622	6.57925	56	0.000185896	1.76387
57	1024.77	3.59815	6.93223	5584.39	1.68714e-08	0.0151918				21	49.8468	-3.63213	6.57925	57	0.000160322	1.52121
58	4550.65	15.9781	8.42302	5680.13	1.27142e-08	0.0114484				40	115.677	-6.91835	6.57925	58	0.000138208	1.31138
59	1455.02	5.10883	7.28278	5775.87	9.57281e-09	0.00861981				18	40.6531	-3.11326	6.57925	59	0.000119095	1.13003
60	1613.92	5.66673	7.38642	5871.61	7.2014e-09	0.00648448				15	31.9125	-2.59438	6.57925	60	0.000102584	0.973367
61	909.316	3.19276	6.81269	5967.35	5.41293e-09	0.00487406				7	11.5586	-1.21071	6.57925	61	8.83288e-05	0.838104
62	1063.9	3.73553	6.9697	6063.08	4.06535e-09	0.00366063				18	40.6531	-3.11326	6.57925	62	7.60259e-05	0.721369
63	898.787	3.15579	6.80105	6158.82	3.05087e-09	0.00274715				11	21.1074	-1.90255	6.57925	63	6.54131e-05	0.620669
64	2074.08	7.28243	7.63727	6254.56	2.28782e-09	0.00206006				22	53.0013	-3.80509	6.57925	64	5.62621e-05	0.53384
65	1643.47	5.77049	7.40456	6350.3	1.71435e-09	0.00154368				14	29.1127	-2.42142	6.57925	65	4.83749e-05	0.459003
66	762.629	2.67772	6.63677	6446.04	1.28372e-09	0.00115592				19	43.6707	-3.28622	6.57925	66	4.15797e-05	0.394527
67	842.314	2.9575	6.73615	6541.78	9.6059e-10	0.000864961				7	11.5586	-1.21071	6.57925	67	3.57276e-05	0.339
68	595.602	2.09126	6.38957	6637.51	7.18317e-10	0.000646806				16	34.7712	-2.76734	6.57925	68	3.06897e-05	0.291198
69	1144.18	4.01741	7.04245	6733.25	5.36797e-10	0.000483358				4	5.55606	-0.691835	6.57925	69	2.63542e-05	0.250061
70	1105.54	3.88172	7.00809	6828.99	4.00894e-10	0.000360984				10	18.5865	-1.72959	6.57925	70	2.26246e-05	0.214673
71	645.016	2.26476	6.46928	6924.73	2.99214e-10	0.000269427				11	21.1074	-1.90255	6.57925	71	1.94173e-05	0.18424
72	2963.89	10.4067	7.99426	7020.47	2.2319e-10	0.000200971				25	62.7087	-4.32397	6.57925	72	1.66601e-05	0.158078
73	811.923	2.8508	6.69941	7116.21	1.66384e-10	0.00014982				19	43.6707	-3.28622	6.57925	73	1.42905e-05	0.135595
74	1641.79	5.76461	7.40354	7211.94	1.23967e-10	0.000111626				15	31.9125	-2.59438	6.57925	74	1.22548e-05	0.116279
75	688.687	2.41809	6.53479	7307.68	9.2312e-11	8.31221e-05				14	29.1127	-2.42142	6.57925	75	1.05064e-05	0.0996891
76	1621.93	5.69487	7.39137	7403.42	6.87033e-11	6.18637e-05				15	31.9125	-2.59438	6.57925	76	9.00516e-06	0.0854451
77	2136.41	7.5013	7.66688	7499.16	5.11057e-11	4.6018e-05				26	66.0208	-4.49693	6.57925	77	7.7166e-06	0.0732186
78	1530.16	5.37266	7.33313	7594.9	3.79961e-11	3.42135e-05				29	76.1667	-5.0158	6.57925	78	6.61086e-06	0.0627268
79	2212.39	7.76806	7.70183	7690.64	2.82353e-11	2.54245e-05				22	53.0013	-3.80509	6.57925	79	5.66226e-06	0.0537261
80	1078.62	3.7872	6.98343	7786.38	2.09718e-11	1.8884e-05				18	40.6531	-3.11326	6.57925	80	4.8487e-06	0.0460066
81	1844.36	6.47584	7.51989	7882.11	1.55695e-11	1.40195e-05				24	59.4338	-4.15101	6.57925	81	4.15112e-06	0.0393877
82	647.409	2.27316	6.47298	7977.85	1.15534e-11	1.04032e-05				18	40.6531	-3.11326	6.57925	82	3.55315e-06	0.0337139
83	721.231	2.53236	6.58096	8073.59	8.5694e-12	7.71629e-06				19	43.6707	-3.28622	6.57925	83	3.04068e-06	0.0288513
84	1368.28	4.80426	7.22131	8169.33	6.3533e-12	5.72082e-06				26	66.0208	-4.49693	6.57925	84	2.60159e-06	0.0246851
85	587.705	2.06353	6.37623	8265.07	4.70828e-12	4.23956e-06				10	18.5865	-1.72959	6.57925	85	2.22547e-06	0.0211163
86	433.002	1.52034	6.07074	8360.81	3.48772e-12	3.14051e-06				10	18.5865	-1.72959	6.57925	86	1.90336e-06	0.01806
87	415.055	1.45733	6.02841	8456.54	2.58252e-12	2.32542e-06				12	23.7057	-2.07551	6.57925	87	1.62756e-06	0.0154431
88	687.61	2.41431	6.53322	8552.28	1.91148e-12	1.72119e-06				12	23.7057	-2.07551	6.57925	88	1.39147e-06	0.0132029
89	476.553	1.67326	6.16658	8648.02	1.41425e-12	1.27346e-06				5	7.41866	-0.864794	6.57925	89	1.18941e-06	0.0112857
90	724.94	2.54538	6.58609	8743.76	1.04596e-12	9.41834e-07				13	26.3757	-2.24846	6.57925	90	1.01651e-06	0.00964512
91	476.434	1.67284	6.16633	8839.5	7.73291e-13	6.96308e-07				5	7.41866	-0.864794	6.57925	91	8.68596e-07	0.00824164
92	759.279	2.66595	6.63237	8935.24	5.71491e-13	5.14598e-07				19	43.6707	-3.28622	6.57925	92	7.42079e-07	0.00704118
93	1649.57	5.79192	7.40827	9030.97	4.22202e-13	3.80171e-07				17	37.6858	-2.9403	6.57925	93	6.33884e-07	0.00601458
94	1236.67	4.34215	7.12018	9126.71	3.11802e-13	2.80761e-07				13	26.3757	-2.24846	6.57925	94	5.41377e-07	0.00513683
95	1225.42	4.30266	7.11104	9222.45	2.3019e-13	2.07274e-07				16	34.7712	-2.76734	6.57925	95	4.62296e-07	0.00438647
96	1451.44	5.09623	7.28031	9318.19	1.69882e-13	1.5297e-07				17	37.6858	-2.9403	6.57925	96	3.94705e-07	0.00374514
97	1946.65	6.83502	7.57387	9413.93	1.25333e-13	1.12856e-07				14	29.1127	-2.42142	6.57925	97	3.36946e-07	0.00319709
98	4170.77	14.6443	8.33586	9509.67	9.24364e-14	8.32341e-08				26	66.0208	-4.49693	6.57925	98	2.87595e-07	0.00272883
99	874.02	3.06883	6.7731	9605.4	6.81526e-14	6.13678e-08				12	23.7057	-2.07551	6.57925	99	2.45437e-07	0.00232882
100	467.699	1.64217	6.14783	9701.14	5.02327e-14	4.52319e-08				13	26.3757	-2.24846	6.57925	100	2.09429e-07	0.00198715
101	1939.71	6.81066	7.5703	9796.88	3.70133e-14	3.33285e-08				21	49.8468	-3.63213	6.57925	101	1.78678e-07	0.00169538
102	1421.88	4.99247	7.25974	9892.62	2.72646e-14	2.45504e-08				20	46.7359	-3.45918	6.57925	102	1.52421e-07	0.00144624
103	2900.6	10.1845	7.97267	9988.36	2.00777e-14	1.80789e-08				28	72.7509	-4.84285	6.57925	103	1.30006e-07	0.00123355
104	616.42	2.16435	6.42393	10084.1	1.4781e-14	1.33095e-08				9	16.1493	-1.55663	6.57925	104	1.10872e-07	0.001052
105	647.887	2.27484	6.47372	10179.8	1.08785e-14	9.79553e-09				10	18.5865	-1.72959	6.57925	105	9.45418e-08	0.000897055
106	778.542	2.73359	6.65742	10275.6	8.00416e-15	7.20732e-09				15	31.9125	-2.59438	6.57925	106	8.06066e-08	0.000764832
107	861.457	3.02472	6.75863	10371.3	5.88767e-15	5.30154e-09				14	29.1127	-2.42142	6.57925	107	6.87168e-08	0.000652016
108	600.747	2.10932	6.39817	10467	4.32968e-15	3.89865e-09				19	43.6707	-3.28622	6.57925	108	5.85736e-08	0.000555773
109	311.321	1.0931	5.74082	10562.8	3.18313e-15	2.86624e-09				6	9.42559	-1.03775	6.57925	109	4.99216e-08	0.000473679
110	812.88	2.85416	6.70058	10658.5	2.3396e-15	2.10668e-09				17	37.6858	-2.9403	6.57925	110	4.25426e-08	0.000403663
111	1181.75	4.14933	7.07475	10754.3	1.71916e-15	1.54802e-09				15	31.9125	-2.59438	6.57925	111	3.625e-08	0.000343957
112	903.932	3.17385	6.80675	10850	1.26295e-15	1.13722e-09				11	21.1074	-1.90255	6.57925	112	3.08847e-08	0.000293048
113	442.454	1.55353	6.09234	10945.7	9.27576e-16	8.35233e-10				7	11.5586	-1.21071	6.57925	113	2.63105e-08	0.000249646
114	602.063	2.11394	6.40036	11041.5	6.81096e-16	6.13291e-10				13	26.3757	-2.24846	6.57925	114	2.24113e-08	0.000212649
115	685.098	2.40549	6.52956	11137.2	4.99994e-16	4.50219e-10				12	23.7057	-2.07551	6.57925	115	1.90879e-08	0.000181115
116	1163.33	4.08463	7.05904	11233	3.66962e-16	3.3043e-10				16	34.7712	-2.76734	6.57925	116	1.62556e-08	0.00015424
117	682.226	2.39541	6.52536	11328.7	2.69264e-16	2.42458e-10				11	21.1074	-1.90255	6.57925	117	1.38421e-08	0.00013134
118	1883.48	6.61321	7.54088	11424.4	1.97532e-16	1.77868e-10				19	43.6707	-3.28622	6.57925	118	1.17857e-08	0.000111828
119	1175.89	4.12874	7.06978	11520.2	1.44878e-16	1.30455e-10				16	34.7712	-2.76734	6.57925	119	1.00338e-08	9.52055e-05
120	3510.92	12.3274	8.16363	11615.9	1.06236e-16	9.56603e-11				52	162.086	-8.99386	6.57925	120	8.54149e-09	8.10455e-05
121	687.251	2.41305	6.5327							20	46.7359	-3.45918	6.57925	121	7.27039e-09	6.89848e-05
122	958.969	3.3671	6.86586							22	53.0013	-3.80509	6.57925	122	6.18786e-09	5.87132e-05
123	1351.41	4.74503	7.2089							19	43.6707	-3.28622	6.57925	123	5.26601e-09	4.99663e-05
124	3082.94	10.8247	8.03364							23	56.1975	-3.97805	6.57925	124	4.48108e-09	4.25185e-05
125	1533.27	5.38358	7.33516							19	43.6707	-3.28622	6.57925	125	3.8128e-09	3.61775e-05
126	1013.05	3.55698	6.92072							12	23.7057	-2.07551	6.57925	126	3.24388e-09	3.07794e-05
127	703.643	2.47061	6.55627							20	46.7359	-3.45918	6.57925	127	2.75961e-09	2.61845e-05
128	1222.55	4.29258	7.1087							23	56.1975	-3.97805	6.57925	128	2.34743e-09	2.22735e-05
129	1567.97	5.50541	7.35754							14	29.1127	-2.42142	6.57925	129	1.99664e-09	1.89451e-05
130	522.378	1.83416	6.25839							5	7.41866	-0.864794	6.57925	130	1.69813e-09	1.61126e-05
131	761.073	2.67225	6.63473							22	53.0013	-3.80509	6.57925	131	1.44413e-09	1.37025e-05
132	758.8	2.66427	6.63174							13	26.3757	-2.24846	6.57925	132	1.22802e-09	1.1652e-05
133	1440.79	5.05884	7.27294							24	59.4338	-4.15101	6.57925	133	1.04416e-09	9.90747e-06
134	3171	11.1339	8.0618							43	126.991	-7.43723	6.57925	134	8.87761e-10	8.42348e-06
135	1933.73	6.78965	7.56721							33	90.1432	-5.70764	6.57925	135	7.54728e-10	7.1612e-06
136	613.908	2.15553	6.41984							14	29.1127	-2.42142	6.57925	136	6.4158e-10	6.0876e-06
137	2974.06	10.4424	7.99768							43	126.991	-7.43723	6.57925	137	5.45354e-10	5.17456e-06
138	461.358	1.6199	6.13417							10	18.5865	-1.72959	6.57925	138	4.63525e-10	4.39813e-06
139	1456.22	5.11303	7.2836							20	46.7359	-3.45918	6.57925	139	3.93945e-10	3.73792e-06
140	647.529	2.27358	6.47316							11	21.1074	-1.90255	6.57925	140	3.34785e-10	3.17659e-06
141	618.454	2.1715	6.42722							14	29.1127	-2.42142	6.57925	141	2.84489e-10	2.69936e-06
142	522.378	1.83416	6.25839							10	18.5865	-1.72959	6.57925	142	2.41731e-10	2.29366e-06
143	933.484	3.27762	6.83892							24	59.4338	-4.15101	6.57925	143	2.05386e-10	1.9488e-06
144	673.133	2.36348	6.51194							10	18.5865	-1.72959	6.57925	144	1.74493e-10	1.65567e-06
145	984.095	3.45532	6.89172							19	43.6707	-3.28622	6.57925	145	1.48237e-10	1.40654e-06
146	1212.86	4.25855	7.10074							21	49.8468	-3.63213	6.57925	146	1.25923e-10	1.19481e-06
147	703.882	2.47145	6.55661							16	34.7712	-2.76734	6.57925	147	1.06961e-10	1.01489e-06
148	366.359	1.28635	5.90361							10	18.5865	-1.72959	6.57925	148	9.08482e-11	8.62009e-07
149	386.1	1.35566	5.9561							9	16.1493	-1.55663	6.57925	149	7.71577e-11	7.32108e-07
150	3423.21	12.0195	8.13834							51	158.107	-8.8209	6.57925	150	6.55262e-11	6.21742e-07
151	1473.81	5.17479	7.29561							20	46.7359	-3.45918	6.57925	151	5.56446e-11	5.27982e-07
152	2297.58	8.06718	7.73961							42	123.197	-7.26427	6.57925	152	4.72503e-11	4.48332e-07
153	2040.1	7.16312	7.62075							40	115.677	-6.91835	6.57925	153	4.01198e-11	3.80675e-07
154	1549.19	5.43945	7.34549							22	53.0013	-3.80509	6.57925	154	3.40633e-11	3.23208e-07
155	642.623	2.25636	6.46556							15	31.9125	-2.59438	6.57925	155	2.89194e-11	2.74401e-07
156	906.684	3.18352	6.80979							21	49.8468	-3.63213	6.57925	156	2.45508e-11	2.32949e-07
157	937.313	3.29106	6.84302							8	13.8036	-1.38367	6.57925	157	2.0841e-11	1.97748e-07
158	1361.46	4.78032	7.21631							16	34.7712	-2.76734	6.57925	158	1.76907e-11	1.67857e-07
159	906.085	3.18142	6.80913							12	23.7057	-2.07551	6.57925	159	1.50157e-11	1.42476e-07
160	762.15	2.67604	6.63614							13	26.3757	-2.24846	6.57925	160	1.27445e-11	1.20926e-07
161	973.925	3.41961	6.88133							13	26.3757	-2.24846	6.57925	161	1.08162e-11	1.02629e-07
162	768.013	2.69662	6.64381							11	21.1074	-1.90255	6.57925	162	9.17922e-12	8.70966e-08
163	536.975	1.88541	6.28595							6	9.42559	-1.03775	6.57925	163	7.78954e-12	7.39107e-08
164	1438.51	5.05086	7.27137							11	21.1074	-1.90255	6.57925	164	6.60989e-12	6.27177e-08
165	957.653	3.36248	6.86449							12	23.7057	-2.07551	6.57925	165	5.6086e-12	5.32169e-08
166	643.221	2.25846	6.46649							6	9.42559	-1.03775	6.57925	166	4.75873e-12	4.5153e-08
167	1320.3	4.6358	7.18562							7	11.5586	-1.21071	6.57925	167	4.03744e-12	3.83091e-08
168	1485.65	5.21638	7.30361							13	26.3757	-2.24846	6.57925	168	3.4253e-12	3.25008e-08
169	1494.15	5.24621	7.30931							9	16.1493	-1.55663	6.57925	169	2.90583e-12	2.75718e-08
170	2337.3	8.20665	7.75675							30	79.6148	-5.18876	6.57925	170	2.46501e-12	2.33892e-08
171	555.879	1.95178	6.32055							10	18.5865	-1.72959	6.57925	171	2.09097e-12	1.984e-08
172	1380.48	4.84711	7.23019							5	7.41866	-0.864794	6.57925	172	1.77359e-12	1.68287e-08
173	796.01	2.79492	6.67961							9	16.1493	-1.55663	6.57925	173	1.50432e-12	1.42737e-08
174	3537.12	12.4194	8.17107							49	150.207	-8.47498	6.57925	174	1.27587e-12	1.2106e-08
175	1693	5.94441	7.43426							18	40.6531	-3.11326	6.57925	175	1.08206e-12	1.02671e-08
176	678.996	2.38407	6.52061							9	16.1493	-1.55663	6.57925	176	9.17647e-13	8.70705e-09
177	1013.89	3.55993	6.92155							23	56.1975	-3.97805	6.57925	177	7.78181e-13	7.38373e-09
178	889.095	3.12176	6.7902							12	23.7057	-2.07551	6.57925	178	6.59881e-13	6.26125e-09
179	1355.36	4.75889	7.21182							18	40.6531	-3.11326	6.57925	179	5.5954e-13	5.30917e-09
180	1528.01	5.36509	7.33172							16	34.7712	-2.76734	6.57925	180	4.74436e-13	4.50167e-09
181	1080.89	3.79518	6.98554							8	13.8036	-1.38367	6.57925	181	4.02259e-13	3.81681e-09
182	1905.38	6.69009	7.55243							21	49.8468	-3.63213	6.57925	182	3.41047e-13	3.23601e-09
183	2156.75	7.57272	7.67636							11	21.1074	-1.90255	6.57925	183	2.89137e-13	2.74347e-09
184	3645.64	12.8004	8.20129							50	154.147	-8.64794	6.57925	184	2.45118e-13	2.32579e-09
185	715.009	2.51052	6.5723							22	53.0013	-3.80509	6.57925	185	2.07792e-13	1.97163e-09
186	1614.27	5.66799	7.38664							21	49.8468	-3.63213	6.57925	186	1.76143e-13	1.67132e-09
187	753.655	2.64621	6.62494							23	56.1975	-3.97805	6.57925	187	1.49308e-13	1.4167e-09
188	664.159	2.33197	6.49852							9	16.1493	-1.55663	6.57925	188	1.26556e-13	1.20082e-09
189	696.105	2.44414	6.5455							6	9.42559	-1.03775	6.57925	189	1.07266e-13	1.01779e-09
190	1014.13	3.56077	6.92178							13	26.3757	-2.24846	6.57925	190	9.09136e-14	8.6263e-10
191	827.238	2.90457	6.71809							15	31.9125	-2.59438	6.57925	191	7.70508e-14	7.31093e-10
192	690.601	2.42482	6.53756							9	16.1493	-1.55663	6.57925	192	6.52992e-14	6.19589e-10
193	614.745	2.15847	6.42121							6	9.42559	-1.03775	6.57925	193	5.53378e-14	5.25071e-10
194	3206.53	11.2587	8.07295							39	111.953	-6.74539	6.57925	194	4.68943e-14	4.44954e-10
195	1227.7	4.31064	7.11289							12	23.7057	-2.07551	6.57925	195	3.97376e-14	3.77048e-10
196	1853.57	6.50819	7.52487							38	108.253	-6.57243	6.57925	196	3.36718e-14	3.19493e-10
197	844.348	2.96464	6.73856							25	62.7087	-4.32397	6.57925	197	2.85309e-14	2.70714e-10
198	1146.58	4.02582	7.04453							17	37.6858	-2.9403	6.57925	198	2.4174e-14	2.29374e-10
199	975.959	3.42675	6.88342							20	46.7359	-3.45918	6.57925	199	2.04817e-14	1.94339e-10
200	831.186	2.91843	6.72285							19	43.6707	-3.28622	6.57925	200	1.73527e-14	1.6465e-10
201	1295.18	4.54758	7.1664							15	31.9125	-2.59438	6.57925
202	2460.18	8.63809	7.80799							33	90.1432	-5.70764	6.57925
203	927.861	3.25787	6.83288							23	56.1975	-3.97805	6.57925
204	872.943	3.06505	6.77187							21	49.8468	-3.63213	6.57925
205	1744.81	6.12632	7.4644							24	59.4338	-4.15101	6.57925
206	2217.53	7.78613	7.70415							28	72.7509	-4.84285	6.57925
207	1660.46	5.83014	7.41485							23	56.1975	-3.97805	6.57925
208	745.28	2.6168	6.61376							11	21.1074	-1.90255	6.57925
209	1405.97	4.93659	7.24848							17	37.6858	-2.9403	6.57925
210	578.971	2.03286	6.36125							10	18.5865	-1.72959	6.57925
211	720.633	2.53026	6.58013							13	26.3757	-2.24846	6.57925
212	822.691	2.88861	6.71258							17	37.6858	-2.9403	6.57925
213	377.127	1.32415	5.93258							9	16.1493	-1.55663	6.57925
214	777.824	2.73107	6.6565							13	26.3757	-2.24846	6.57925
215	1310.13	4.60009	7.17788							20	46.7359	-3.45918	6.57925
216	1461.84	5.13278	7.28745							24	59.4338	-4.15101	6.57925
217	331.422	1.16368	5.80339							6	9.42559	-1.03775	6.57925
218	2233.69	7.84284	7.71141							17	37.6858	-2.9403	6.57925
219	1242.41	4.36232	7.12481							34	93.7111	-5.8806	6.57925
220	612.233	2.14965	6.41711							13	26.3757	-2.24846	6.57925
221	1174.45	4.1237	7.06856							12	23.7057	-2.07551	6.57925
222	776.627	2.72687	6.65496							15	31.9125	-2.59438	6.57925
223	361.214	1.26828	5.88947							7	11.5586	-1.21071	6.57925
224	1460.89	5.12942	7.2868							19	43.6707	-3.28622	6.57925
225	1217.65	4.27536	7.10467							19	43.6707	-3.28622	6.57925
226	1533.15	5.38316	7.33508							6	9.42559	-1.03775	6.57925
227	1939.83	6.81108	7.57036							21	49.8468	-3.63213	6.57925
228	1015.56	3.56581	6.9232							12	23.7057	-2.07551	6.57925
229	1784.77	6.26663	7.48705							22	53.0013	-3.80509	6.57925
230	635.684	2.23199	6.4547							18	40.6531	-3.11326	6.57925
231	802.232	2.81677	6.6874							15	31.9125	-2.59438	6.57925
232	918.529	3.22511	6.82277							18	40.6531	-3.11326	6.57925
233	767.175	2.69368	6.64272							7	11.5586	-1.21071	6.57925
234	692.755	2.43238	6.54068							10	18.5865	-1.72959	6.57925
235	689.046	2.41935	6.53531							15	31.9125	-2.59438	6.57925
236	899.624	3.15873	6.80198							18	40.6531	-3.11326	6.57925
237	1401.3	4.92021	7.24516							18	40.6531	-3.11326	6.57925
238	1296.25	4.55136	7.16723							24	59.4338	-4.15101	6.57925
239	1482.07	5.20378	7.30119							37	104.579	-6.39947	6.57925
240	715.608	2.51262	6.57313							12	23.7057	-2.07551	6.57925
241	825.922	2.89995	6.7165							18	40.6531	-3.11326	6.57925
242	601.943	2.11352	6.40016							19	43.6707	-3.28622	6.57925
243	1170.86	4.1111	7.0655							26	66.0208	-4.49693	6.57925
244	426.182	1.4964	6.05487							4	5.55606	-0.691835	6.57925
245	701.609	2.46347	6.55338							16	34.7712	-2.76734	6.57925
246	3854.78	13.5348	8.25707							54	170.098	-9.33977	6.57925
247	1648.37	5.78771	7.40754							29	76.1667	-5.0158	6.57925
248	1150.64	4.0401	7.04808							17	37.6858	-2.9403	6.57925
249	2532.44	8.89183	7.83694							34	93.7111	-5.8806	6.57925
250	961.482	3.37592	6.86848							30	79.6148	-5.18876	6.57925
251	445.445	1.56403	6.09907							12	23.7057	-2.07551	6.57925
252	735.828	2.58361	6.601							12	23.7057	-2.07551	6.57925
253	458.487	1.60982	6.12793							8	13.8036	-1.38367	6.57925
254	657.818	2.30971	6.48893							13	26.3757	-2.24846	6.57925
255	614.985	2.15931	6.4216							5	7.41866	-0.864794	6.57925
256	711.779	2.49917	6.56777							10	18.5865	-1.72959	6.57925
257	350.804	1.23173	5.86023							8	13.8036	-1.38367	6.57925
258	569.16	1.99841	6.34416							11	21.1074	-1.90255	6.57925
259	459.085	1.61192	6.12923							7	11.5586	-1.21071	6.57925
260	1319.23	4.63202	7.1848							24	59.4338	-4.15101	6.57925
261	2123.73	7.45677	7.66093							27	69.3686	-4.66989	6.57925
262	595.123	2.08958	6.38877							2	2.37145	-0.345918	6.57925
263	679.355	2.38533	6.52114							7	11.5586	-1.21071	6.57925
264	1612.84	5.66294	7.38575							7	11.5586	-1.21071	6.57925
265	1823.78	6.40358	7.50866							16	34.7712	-2.76734	6.57925
266	812.641	2.85332	6.70029							8	13.8036	-1.38367	6.57925
267	789.549	2.77224	6.67146							12	23.7057	-2.07551	6.57925
268	1721.96	6.04608	7.45122							15	31.9125	-2.59438	6.57925
269	2403.23	8.43812	7.78457							15	31.9125	-2.59438	6.57925
270	1529.68	5.37098	7.33282							10	18.5865	-1.72959	6.57925
271	1794.22	6.29982	7.49233							11	21.1074	-1.90255	6.57925
272	610.677	2.14419	6.41457							7	11.5586	-1.21071	6.57925
273	479.664	1.68418	6.17309							7	11.5586	-1.21071	6.57925
274	1207.95	4.24133	7.09668							8	13.8036	-1.38367	6.57925
275	525.489	1.84508	6.26433							6	9.42559	-1.03775	6.57925
276	887.42	3.11588	6.78832							10	18.5865	-1.72959	6.57925
277	984.095	3.45532	6.89172							7	11.5586	-1.21071	6.57925
278	1829.88	6.42501	7.512							9	16.1493	-1.55663	6.57925
279	1668.24	5.85745	7.41952							24	59.4338	-4.15101	6.57925
280	1173.62	4.12076	7.06784							9	16.1493	-1.55663	6.57925
281	1726.38	6.06162	7.45378							19	43.6707	-3.28622	6.57925
282	1606.86	5.64194	7.38204							22	53.0013	-3.80509	6.57925
283	2103.87	7.38703	7.65153							16	34.7712	-2.76734	6.57925
284	944.612	3.31669	6.85077							12	23.7057	-2.07551	6.57925
285	686.653	2.41095	6.53183							8	13.8036	-1.38367	6.57925
286	1254.74	4.40559	7.13468							11	21.1074	-1.90255	6.57925
287	632.453	2.22065	6.44961							8	13.8036	-1.38367	6.57925
288	1519.28	5.33443	7.32599							12	23.7057	-2.07551	6.57925
289	643.7	2.26014	6.46723							8	13.8036	-1.38367	6.57925
290	1253.06	4.3997	7.13334							13	26.3757	-2.24846	6.57925
291	624.437	2.1925	6.43685							12	23.7057	-2.07551	6.57925
292	1289.43	4.52742	7.16196							11	21.1074	-1.90255	6.57925
293	1277.83	4.48667	7.15292							9	16.1493	-1.55663	6.57925
294	1228.17	4.31232	7.11328							9	16.1493	-1.55663	6.57925
295	762.629	2.67772	6.63677							6	9.42559	-1.03775	6.57925
296	546.786	1.91986	6.30406							7	11.5586	-1.21071	6.57925
297	747.314	2.62394	6.61649							20	46.7359	-3.45918	6.57925
298	910.273	3.19612	6.81374							10	18.5865	-1.72959	6.57925
299	906.085	3.18142	6.80913							11	21.1074	-1.90255	6.57925
300	1347.7	4.732	7.20616							12	23.7057	-2.07551	6.57925
301	654.707	2.29879	6.48419							9	16.1493	-1.55663	6.57925
302	478.827	1.68124	6.17134							9	16.1493	-1.55663	6.57925
303	519.506	1.82407	6.25288							7	11.5586	-1.21071	6.57925
304	644.537	2.26308	6.46853							10	18.5865	-1.72959	6.57925
305	725.179	2.54622	6.58642							6	9.42559	-1.03775	6.57925
306	885.626	3.10958	6.78629							2	2.37145	-0.345918	6.57925
307	1128.03	3.9607	7.02823							12	23.7057	-2.07551	6.57925
308	933.245	3.27678	6.83867							9	16.1493	-1.55663	6.57925
309	453.82	1.59344	6.1177							11	21.1074	-1.90255	6.57925
310	1132.22	3.9754	7.03193							7	11.5586	-1.21071	6.57925
311	1268.85	4.45516	7.14587							8	13.8036	-1.38367	6.57925
312	735.828	2.58361	6.601							10	18.5865	-1.72959	6.57925
313	1618.7	5.68353	7.38938							5	7.41866	-0.864794	6.57925
314	659.493	2.31559	6.49147							5	7.41866	-0.864794	6.57925
315	2518.57	8.8431	7.83144							25	62.7087	-4.32397	6.57925
316	1551.1	5.44617	7.34672							18	40.6531	-3.11326	6.57925
317	936.954	3.2898	6.84263							5	7.41866	-0.864794	6.57925
318	430.729	1.51236	6.06548							4	5.55606	-0.691835	6.57925
319	704.48	2.47355	6.55746							4	5.55606	-0.691835	6.57925
320	1991.4	6.99214	7.59659							8	13.8036	-1.38367	6.57925
321	858.586	3.01464	6.75529							7	11.5586	-1.21071	6.57925
322	797.805	2.80123	6.68186							5	7.41866	-0.864794	6.57925
323	392.442	1.37793	5.97239							5	7.41866	-0.864794	6.57925
324	766.218	2.69032	6.64147							9	16.1493	-1.55663	6.57925
325	2402.51	8.4356	7.78427							44	130.808	-7.61019	6.57925
326	2497.03	8.76748	7.82286							13	26.3757	-2.24846	6.57925
327	2238.11	7.85839	7.71339							20	46.7359	-3.45918	6.57925
328	831.665	2.92011	6.72343							14	29.1127	-2.42142	6.57925
329	1783.22	6.26117	7.48617							12	23.7057	-2.07551	6.57925
330	589.619	2.07025	6.37948							6	9.42559	-1.03775	6.57925
331	1771.97	6.22168	7.47985							24	59.4338	-4.15101	6.57925
332	804.505	2.82475	6.69023							9	16.1493	-1.55663	6.57925
333	1286.68	4.51775	7.15982							7	11.5586	-1.21071	6.57925
334	1923.68	6.75436	7.562							12	23.7057	-2.07551	6.57925
335	930.493	3.26712	6.83571							12	23.7057	-2.07551	6.57925
336	1322.46	4.64336	7.18725							10	18.5865	-1.72959	6.57925
337	1317.79	4.62698	7.18371							12	23.7057	-2.07551	6.57925
338	1465.43	5.14538	7.28991							1	1.13585	-0.172959	6.57925
339	1254.86	4.40601	7.13478							9	16.1493	-1.55663	6.57925
340	591.773	2.07781	6.38312							5	7.41866	-0.864794	6.57925
341	1203.17	4.22452	7.09271							4	5.55606	-0.691835	6.57925
342	803.668	2.82181	6.68919							13	26.3757	-2.24846	6.57925
343	874.857	3.07177	6.77406							7	11.5586	-1.21071	6.57925
344	1402.98	4.92609	7.24635							13	26.3757	-2.24846	6.57925
345	1291.35	4.53414	7.16344							12	23.7057	-2.07551	6.57925
346	1322.34	4.64294	7.18716							6	9.42559	-1.03775	6.57925
347	874.857	3.07177	6.77406							3	3.86221	-0.518876	6.57925
348	433.361	1.5216	6.07157							5	7.41866	-0.864794	6.57925
349	837.288	2.93986	6.73017							7	11.5586	-1.21071	6.57925
350	1649.33	5.79108	7.40813							8	13.8036	-1.38367	6.57925
351	1144.06	4.01699	7.04234							3	3.86221	-0.518876	6.57925
352	839.681	2.94826	6.73302							1	1.13585	-0.172959	6.57925
353	1780.22	6.25066	7.48449							15	31.9125	-2.59438	6.57925
354	1076.1	3.77838	6.9811							20	46.7359	-3.45918	6.57925
355	1354.04	4.75427	7.21085							30	79.6148	-5.18876	6.57925
356	1276.63	4.48246	7.15198							11	21.1074	-1.90255	6.57925
357	659.493	2.31559	6.49147							5	7.41866	-0.864794	6.57925
358	2060.2	7.2337	7.63056							6	9.42559	-1.03775	6.57925
359	2642.16	9.27706	7.87935							14	29.1127	-2.42142	6.57925
360	1390.42	4.88198	7.23736							5	7.41866	-0.864794	6.57925
361	1106.13	3.88382	7.00863							7	11.5586	-1.21071	6.57925
362	3037.47	10.6651	8.01878							20	46.7359	-3.45918	6.57925
363	2094.18	7.35301	7.64692							9	16.1493	-1.55663	6.57925
364	825.084	2.89701	6.71549							8	13.8036	-1.38367	6.57925
365	946.885	3.32467	6.85318							13	26.3757	-2.24846	6.57925
366	2140.12	7.51432	7.66862							10	18.5865	-1.72959	6.57925
367	1956.58	6.86989	7.57896							18	40.6531	-3.11326	6.57925
368	509.097	1.78752	6.23264							8	13.8036	-1.38367	6.57925
369	710.343	2.49413	6.56575							12	23.7057	-2.07551	6.57925
370	1484.94	5.21386	7.30313							13	26.3757	-2.24846	6.57925
371	1424.4	5.00129	7.2615							12	23.7057	-2.07551	6.57925
372	658.297	2.31139	6.48966							9	16.1493	-1.55663	6.57925
373	3053.51	10.7214	8.02405							11	21.1074	-1.90255	6.57925
374	1261.8	4.43037	7.14029							13	26.3757	-2.24846	6.57925
375	604.575	2.12276	6.40453							3	3.86221	-0.518876	6.57925
376	780.815	2.74157	6.66034							14	29.1127	-2.42142	6.57925
377	1339.92	4.7047	7.20037							11	21.1074	-1.90255	6.57925
378	1262.51	4.43289	7.14086							8	13.8036	-1.38367	6.57925
379	3108.9	10.9159	8.04203							8	13.8036	-1.38367	6.57925
380	1345.19	4.72318	7.20429							7	11.5586	-1.21071	6.57925
381	610.797	2.14461	6.41476							11	21.1074	-1.90255	6.57925
382	1905.26	6.68967	7.55237							5	7.41866	-0.864794	6.57925
383	1846.99	6.48508	7.52131							4	5.55606	-0.691835	6.57925
384	1885.39	6.61993	7.54189							13	26.3757	-2.24846	6.57925
385	794.814	2.79072	6.67811							9	16.1493	-1.55663	6.57925
386	1868.64	6.56112	7.53297							11	21.1074	-1.90255	6.57925
387	1312.41	4.60807	7.17962							13	26.3757	-2.24846	6.57925
388	892.924	3.1352	6.7945							9	16.1493	-1.55663	6.57925
389	1527.17	5.36215	7.33117							7	11.5586	-1.21071	6.57925
390	1872.83	6.57582	7.53521							8	13.8036	-1.38367	6.57925
391	1522.74	5.34661	7.32827							7	11.5586	-1.21071	6.57925
392	1122.65	3.9418	7.02344							6	9.42559	-1.03775	6.57925
393	904.291	3.17511	6.80715							7	11.5586	-1.21071	6.57925
394	1139.52	4.00103	7.03836							7	11.5586	-1.21071	6.57925
395	1060.91	3.72502	6.96688							6	9.42559	-1.03775	6.57925
396	814.555	2.86004	6.70264							8	13.8036	-1.38367	6.57925
397	1648.73	5.78897	7.40776							10	18.5865	-1.72959	6.57925
398	1484.22	5.21134	7.30264							14	29.1127	-2.42142	6.57925
399	1099.2	3.85946	7.00233							3	3.86221	-0.518876	6.57925
400	974.882	3.42297	6.88232							5	7.41866	-0.864794	6.57925
401	1303.19	4.57573	7.17257							1	1.13585	-0.172959	6.57925
402	751.741	2.63949	6.62239							1	1.13585	-0.172959	6.57925
403	514.96	1.80811	6.24409							2	2.37145	-0.345918	6.57925
404	860.978	3.02304	6.75807							2	2.37145	-0.345918	6.57925
405	1191.8	4.18461	7.08322							4	5.55606	-0.691835	6.57925
406	790.746	2.77644	6.67298							3	3.86221	-0.518876	6.57925
407	338.84	1.18972	5.82553							3	3.86221	-0.518876	6.57925
408	812.043	2.85122	6.69955							4	5.55606	-0.691835	6.57925
409	1033.15	3.62756	6.94037							2	2.37145	-0.345918	6.57925
410	608.045	2.13495	6.41025							1	1.13585	-0.172959	6.57925
411	560.545	1.96817	6.32891							3	3.86221	-0.518876	6.57925
412	1309.65	4.59841	7.17752							6	9.42559	-1.03775	6.57925
413	1124.92	3.94978	7.02547							6	9.42559	-1.03775	6.57925
414	765.381	2.68738	6.64037							4	5.55606	-0.691835	6.57925
415	617.856	2.1694	6.42626							5	7.41866	-0.864794	6.57925
416	953.346	3.34736	6.85998							7	11.5586	-1.21071	6.57925
417	329.747	1.15779	5.79832							2	2.37145	-0.345918	6.57925
418	653.152	2.29332	6.48181							3	3.86221	-0.518876	6.57925
419	1370.43	4.81182	7.22288							1	1.13585	-0.172959	6.57925
420	1345.67	4.72486	7.20465							8	13.8036	-1.38367	6.57925
421	1263.59	4.43667	7.14171							2	2.37145	-0.345918	6.57925
422	490.432	1.72199	6.19529							3	3.86221	-0.518876	6.57925
423	339.797	1.19308	5.82835							2	2.37145	-0.345918	6.57925
424	1212.98	4.25897	7.10083							9	16.1493	-1.55663	6.57925
425	951.671	3.34147	6.85822							9	16.1493	-1.55663	6.57925
426	1410.88	4.95382	7.25197							5	7.41866	-0.864794	6.57925
427	860.859	3.02262	6.75793							3	3.86221	-0.518876	6.57925
428	608.643	2.13705	6.41123							1	1.13585	-0.172959	6.57925
429	1443.3	5.06766	7.27469							2	2.37145	-0.345918	6.57925
430	513.883	1.80433	6.242							2	2.37145	-0.345918	6.57925
431	1122.53	3.94138	7.02334							1	1.13585	-0.172959	6.57925
432	375.212	1.31743	5.92749							1	1.13585	-0.172959	6.57925
433	1294.7	4.5459	7.16603							6	9.42559	-1.03775	6.57925
434	508.619	1.78584	6.2317							9	16.1493	-1.55663	6.57925
435	1372.83	4.82022	7.22463							5	7.41866	-0.864794	6.57925
436	877.131	3.07975	6.77666							6	9.42559	-1.03775	6.57925
437	450.829	1.58294	6.11109							1	1.13585	-0.172959	6.57925
438	695.746	2.44288	6.54498							3	3.86221	-0.518876	6.57925
439	1243.73	4.36694	7.12587							8	13.8036	-1.38367	6.57925
440	699.216	2.45506	6.54996							8	13.8036	-1.38367	6.57925
441	393.638	1.38213	5.97543							3	3.86221	-0.518876	6.57925
442	1440.67	5.05842	7.27286							8	13.8036	-1.38367	6.57925
443	1016.4	3.56875	6.92402							2	2.37145	-0.345918	6.57925
444	660.57	2.31937	6.4931							5	7.41866	-0.864794	6.57925
445	2185.47	7.67354	7.68959							4	5.55606	-0.691835	6.57925
446	921.161	3.23435	6.82563							4	5.55606	-0.691835	6.57925
447	1227.34	4.30938	7.1126							7	11.5586	-1.21071	6.57925
448	2300.45	8.07726	7.74086							5	7.41866	-0.864794	6.57925
449	413.021	1.45018	6.0235							2	2.37145	-0.345918	6.57925
450	1358.47	4.76981	7.21411							4	5.55606	-0.691835	6.57925
451	1505.64	5.28654	7.31697							4	5.55606	-0.691835	6.57925
452	822.213	2.88693	6.712							3	3.86221	-0.518876	6.57925
453	1322.58	4.64378	7.18734							3	3.86221	-0.518876	6.57925
454	1952.28	6.85477	7.57675							4	5.55606	-0.691835	6.57925
455	644.896	2.26434	6.46909							2	2.37145	-0.345918	6.57925
456	862.893	3.02976	6.76029							4	5.55606	-0.691835	6.57925
457	1360.86	4.77821	7.21587							6	9.42559	-1.03775	6.57925
458	794.335	2.78904	6.67751							2	2.37145	-0.345918	6.57925
459	962.798	3.38054	6.86984							4	5.55606	-0.691835	6.57925
460	1009.58	3.5448	6.91729							2	2.37145	-0.345918	6.57925
461	3304.76	11.6036	8.10312							12	23.7057	-2.07551	6.57925
462	972.13	3.41331	6.87949							6	9.42559	-1.03775	6.57925
463	877.011	3.07933	6.77652							4	5.55606	-0.691835	6.57925
464	727.931	2.55589	6.59021							5	7.41866	-0.864794	6.57925
465	781.174	2.74283	6.6608							4	5.55606	-0.691835	6.57925
466	642.503	2.25594	6.46537							6	9.42559	-1.03775	6.57925
467	1064.5	3.73763	6.97026							7	11.5586	-1.21071	6.57925
468	778.781	2.73443	6.65773							4	5.55606	-0.691835	6.57925
469	914.58	3.21124	6.81847							4	5.55606	-0.691835	6.57925
470	1880.49	6.60271	7.53929							14	29.1127	-2.42142	6.57925
471	1287.88	4.52195	7.16075							9	16.1493	-1.55663	6.57925
472	785.362	2.75753	6.66614							3	3.86221	-0.518876	6.57925
473	906.444	3.18268	6.80953							6	9.42559	-1.03775	6.57925
474	673.97	2.36642	6.51319							3	3.86221	-0.518876	6.57925
475	891.847	3.13142	6.79329							7	11.5586	-1.21071	6.57925
476	860.5	3.02136	6.75751							4	5.55606	-0.691835	6.57925
477	946.406	3.32299	6.85267							8	13.8036	-1.38367	6.57925
478	1492.35	5.2399	7.30811							5	7.41866	-0.864794	6.57925
479	670.979	2.35592	6.50874							5	7.41866	-0.864794	6.57925
480	769.688	2.7025	6.64599							4	5.55606	-0.691835	6.57925
481	1275.67	4.4791	7.15123							5	7.41866	-0.864794	6.57925
482	792.421	2.78232	6.67509							8	13.8036	-1.38367	6.57925
483	1694.08	5.94819	7.43489							13	26.3757	-2.24846	6.57925
484	1126.12	3.95398	7.02653							5	7.41866	-0.864794	6.57925
485	1168.71	4.10353	7.06366							7	11.5586	-1.21071	6.57925
486	1990.92	6.99046	7.59635							9	16.1493	-1.55663	6.57925
487	1023.22	3.59269	6.93071							8	13.8036	-1.38367	6.57925
488	895.676	3.14487	6.79758							7	11.5586	-1.21071	6.57925
489	1000.49	3.51287	6.90824							10	18.5865	-1.72959	6.57925
490	1162.73	4.08253	7.05852							7	11.5586	-1.21071	6.57925
491	1521.19	5.34115	7.32725							4	5.55606	-0.691835	6.57925
492	1983.39	6.96399	7.59256							13	26.3757	-2.24846	6.57925
493	1150.16	4.03842	7.04766							5	7.41866	-0.864794	6.57925
494	1385.39	4.86434	7.23374							3	3.86221	-0.518876	6.57925
495	1327.12	4.65975	7.19077							8	13.8036	-1.38367	6.57925
496	610.438	2.14335	6.41418							3	3.86221	-0.518876	6.57925
497	688.208	2.41641	6.53409							8	13.8036	-1.38367	6.57925
498	1010.3	3.54732	6.918							7	11.5586	-1.21071	6.57925
499	969.02	3.40239	6.87628							9	16.1493	-1.55663	6.57925
500	1061.27	3.72628	6.96722							9	16.1493	-1.55663	6.57925
501	723.504	2.54034	6.58411							4	5.55606	-0.691835	6.57925
502	784.165	2.75333	6.66462							1	1.13585	-0.172959	6.57925
503	691.798	2.42902	6.53929							5	7.41866	-0.864794	6.57925
504	1157.58	4.06447	7.05409							3	3.86221	-0.518876	6.57925
505	422.593	1.48379	6.04641							3	3.86221	-0.518876	6.57925
506	1278.55	4.48919	7.15348							13	26.3757	-2.24846	6.57925
507	1051.7	3.69268	6.95816							4	5.55606	-0.691835	6.57925
508	628.385	2.20636	6.44315							8	13.8036	-1.38367	6.57925
509	375.212	1.31743	5.92749							5	7.41866	-0.864794	6.57925
510	664.518	2.33323	6.49906							4	5.55606	-0.691835	6.57925
511	1057.56	3.71326	6.96372							3	3.86221	-0.518876	6.57925
512	744.682	2.6147	6.61296							5	7.41866	-0.864794	6.57925
513	429.173	1.5069	6.06186							3	3.86221	-0.518876	6.57925
514	560.306	1.96733	6.32848							1	1.13585	-0.172959	6.57925
515	1081.97	3.79896	6.98654							8	13.8036	-1.38367	6.57925
516	1211.54	4.25393	7.09965							8	13.8036	-1.38367	6.57925
517	1300.92	4.56774	7.17083							13	26.3757	-2.24846	6.57925
518	1578.02	5.5407	7.36393							3	3.86221	-0.518876	6.57925
519	1009.34	3.54396	6.91705							8	13.8036	-1.38367	6.57925
520	661.767	2.32357	6.49491							8	13.8036	-1.38367	6.57925
521	927.861	3.25787	6.83288							8	13.8036	-1.38367	6.57925
522	1372.47	4.81896	7.22437							5	7.41866	-0.864794	6.57925
523	1392.21	4.88828	7.23865							7	11.5586	-1.21071	6.57925
524	1291.23	4.53372	7.16335							4	5.55606	-0.691835	6.57925
525	871.148	3.05875	6.76981							10	18.5865	-1.72959	6.57925
526	927.023	3.25493	6.83198							3	3.86221	-0.518876	6.57925
527	752.578	2.64243	6.62351							2	2.37145	-0.345918	6.57925
528	1314.2	4.61438	7.18098							5	7.41866	-0.864794	6.57925
529	1159.62	4.07161	7.05584							6	9.42559	-1.03775	6.57925
530	1288	4.52237	7.16084							8	13.8036	-1.38367	6.57925
531	1352.61	4.74923	7.20979							6	9.42559	-1.03775	6.57925
532	683.901	2.40129	6.52781							3	3.86221	-0.518876	6.57925
533	616.061	2.16309	6.42335							3	3.86221	-0.518876	6.57925
534	1023.34	3.59311	6.93083							6	9.42559	-1.03775	6.57925
535	1485.18	5.2147	7.30329							12	23.7057	-2.07551	6.57925
536	656.861	2.30635	6.48747							1	1.13585	-0.172959	6.57925
537	561.861	1.97279	6.33126							3	3.86221	-0.518876	6.57925
538	869.473	3.05287	6.76789							3	3.86221	-0.518876	6.57925
539	663.561	2.32987	6.49762							6	9.42559	-1.03775	6.57925
540	1081.13	3.79602	6.98576							2	2.37145	-0.345918	6.57925
541	1444.26	5.07102	7.27535							9	16.1493	-1.55663	6.57925
542	764.663	2.68486	6.63943							6	9.42559	-1.03775	6.57925
543	1326.28	4.65681	7.19014							2	2.37145	-0.345918	6.57925
544	888.976	3.12134	6.79007							3	3.86221	-0.518876	6.57925
545	698.857	2.4538	6.54945							9	16.1493	-1.55663	6.57925
546	1115.11	3.91533	7.01671							5	7.41866	-0.864794	6.57925
547	1080.29	3.79308	6.98499							4	5.55606	-0.691835	6.57925
548	1242.41	4.36232	7.12481							6	9.42559	-1.03775	6.57925
549	1009.22	3.54354	6.91693							13	26.3757	-2.24846	6.57925
550	405.244	1.42288	6.00449							1	1.13585	-0.172959	6.57925
551	727.812	2.55547	6.59004							11	21.1074	-1.90255	6.57925
552	633.41	2.22401	6.45112							3	3.86221	-0.518876	6.57925
553	1256.77	4.41273	7.1363							4	5.55606	-0.691835	6.57925
554	582.082	2.04379	6.36661							5	7.41866	-0.864794	6.57925
555	1186.3	4.16529	7.07859							7	11.5586	-1.21071	6.57925
556	1355.72	4.76015	7.21209							7	11.5586	-1.21071	6.57925
557	799.839	2.80837	6.68441							8	13.8036	-1.38367	6.57925
558	646.93	2.27148	6.47224							2	2.37145	-0.345918	6.57925
559	671.936	2.35928	6.51016							5	7.41866	-0.864794	6.57925
560	801.873	2.81551	6.68695							5	7.41866	-0.864794	6.57925
561	879.643	3.08857	6.77952							6	9.42559	-1.03775	6.57925
562	570.237	2.0022	6.34605							1	1.13585	-0.172959	6.57925
563	509.935	1.79047	6.23428							1	1.13585	-0.172959	6.57925
564	1735.48	6.09355	7.45904							6	9.42559	-1.03775	6.57925
565	677.68	2.37945	6.51867							2	2.37145	-0.345918	6.57925
566	646.811	2.27106	6.47205							4	5.55606	-0.691835	6.57925
567	704.839	2.47481	6.55797							3	3.86221	-0.518876	6.57925
568	584.834	2.05345	6.37133							5	7.41866	-0.864794	6.57925
569	805.343	2.82769	6.69127							5	7.41866	-0.864794	6.57925
570	1191.92	4.18503	7.08332							7	11.5586	-1.21071	6.57925
571	1136.53	3.99053	7.03573							1	1.13585	-0.172959	6.57925
572	731.76	2.56933	6.59545							3	3.86221	-0.518876	6.57925
573	1199.46	4.2115	7.08963							8	13.8036	-1.38367	6.57925
574	1072.39	3.76535	6.97765							15	31.9125	-2.59438	6.57925
575	913.743	3.2083	6.81755							5	7.41866	-0.864794	6.57925
576	880.84	3.09277	6.78088							6	9.42559	-1.03775	6.57925
577	1158.3	4.06699	7.05471							12	23.7057	-2.07551	6.57925
578	1210.35	4.24973	7.09866							2	2.37145	-0.345918	6.57925
579	1100.03	3.8624	7.0031							11	21.1074	-1.90255	6.57925
580	913.503	3.20746	6.81729							2	2.37145	-0.345918	6.57925
581	1148.85	4.0338	7.04652							2	2.37145	-0.345918	6.57925
582	1169.19	4.10521	7.06407							2	2.37145	-0.345918	6.57925
583	902.137	3.16755	6.80477							9	16.1493	-1.55663	6.57925
584	476.912	1.67452	6.16733							3	3.86221	-0.518876	6.57925
585	711.659	2.49875	6.5676							4	5.55606	-0.691835	6.57925
586	1746.72	6.13304	7.4655							3	3.86221	-0.518876	6.57925
587	1353.8	4.75343	7.21067							6	9.42559	-1.03775	6.57925
588	728.888	2.55925	6.59152							4	5.55606	-0.691835	6.57925
589	1127.31	3.95818	7.02759							2	2.37145	-0.345918	6.57925
590	659.852	2.31685	6.49202							4	5.55606	-0.691835	6.57925
591	784.763	2.75543	6.66538							6	9.42559	-1.03775	6.57925
592	609.959	2.14167	6.41339							2	2.37145	-0.345918	6.57925
593	1282.02	4.50137	7.15619							2	2.37145	-0.345918	6.57925
594	1463.16	5.1374	7.28835							7	11.5586	-1.21071	6.57925
595	748.271	2.6273	6.61777							4	5.55606	-0.691835	6.57925
596	580.287	2.03748	6.36352							3	3.86221	-0.518876	6.57925
597	1200.9	4.21654	7.09082							4	5.55606	-0.691835	6.57925
598	1282.97	4.50473	7.15694							3	3.86221	-0.518876	6.57925
599	926.904	3.25451	6.83185							6	9.42559	-1.03775	6.57925
600	1662.97	5.83897	7.41636							8	13.8036	-1.38367	6.57925
601	1088.07	3.82039	6.99216							8	13.8036	-1.38367	6.57925
602	1103.38	3.87416	7.00614							9	16.1493	-1.55663	6.57925
603	1512.46	5.31048	7.32149							8	13.8036	-1.38367	6.57925
604	903.214	3.17133	6.80596							4	5.55606	-0.691835	6.57925
605	664.997	2.33491	6.49978							8	13.8036	-1.38367	6.57925
606	880.481	3.09151	6.78047							7	11.5586	-1.21071	6.57925
607	1248.16	4.38248	7.12942							7	11.5586	-1.21071	6.57925
608	1840.77	6.46324	7.51794							8	13.8036	-1.38367	6.57925
609	1545.12	5.42517	7.34286							5	7.41866	-0.864794	6.57925
610	999.649	3.50993	6.9074							2	2.37145	-0.345918	6.57925
611	1341.36	4.70974	7.20144							6	9.42559	-1.03775	6.57925
612	1976.8	6.94089	7.58924							8	13.8036	-1.38367	6.57925
613	5557.36	19.5128	8.62288							30	79.6148	-5.18876	6.57925
614	1822.7	6.3998	7.50807							11	21.1074	-1.90255	6.57925
615	967.225	3.39609	6.87443							6	9.42559	-1.03775	6.57925
616	2093.82	7.35175	7.64675							6	9.42559	-1.03775	6.57925
617	1193.24	4.18966	7.08443							10	18.5865	-1.72959	6.57925
618	914.939	3.2125	6.81886							6	9.42559	-1.03775	6.57925
619	1195.99	4.19932	7.08673							5	7.41866	-0.864794	6.57925
620	2841.37	9.97653	7.95204							16	34.7712	-2.76734	6.57925
621	1283.45	4.50641	7.15731							6	9.42559	-1.03775	6.57925
622	1906.21	6.69303	7.55287							10	18.5865	-1.72959	6.57925
623	1776.04	6.23596	7.48214							8	13.8036	-1.38367	6.57925
624	967.584	3.39735	6.8748							7	11.5586	-1.21071	6.57925
625	1460.41	5.12774	7.28647							12	23.7057	-2.07551	6.57925
626	1301.4	4.56943	7.17119							8	13.8036	-1.38367	6.57925
627	1059.23	3.71914	6.9653							7	11.5586	-1.21071	6.57925
628	999.529	3.50951	6.90728							8	13.8036	-1.38367	6.57925
629	1466.51	5.14916	7.29064							9	16.1493	-1.55663	6.57925
630	920.323	3.23141	6.82472							9	16.1493	-1.55663	6.57925
631	794.455	2.78946	6.67766							5	7.41866	-0.864794	6.57925
632	864.448	3.03522	6.76209							4	5.55606	-0.691835	6.57925
633	1268.14	4.45264	7.1453							14	29.1127	-2.42142	6.57925
634	1086.87	3.81619	6.99106							9	16.1493	-1.55663	6.57925
635	811.086	2.84786	6.69837							7	11.5586	-1.21071	6.57925
636	655.545	2.30173	6.48547							6	9.42559	-1.03775	6.57925
637	940.185	3.30114	6.84608							3	3.86221	-0.518876	6.57925
638	1462.68	5.13572	7.28803							10	18.5865	-1.72959	6.57925
639	505.986	1.7766	6.22651							6	9.42559	-1.03775	6.57925
640	1112.24	3.90525	7.01413							3	3.86221	-0.518876	6.57925
641	605.413	2.1257	6.40591							5	7.41866	-0.864794	6.57925
642	1175.05	4.1258	7.06907							10	18.5865	-1.72959	6.57925
643	1060.31	3.72292	6.96632							7	11.5586	-1.21071	6.57925
644	1069.16	3.75401	6.97463							7	11.5586	-1.21071	6.57925
645	799.36	2.80669	6.68381							6	9.42559	-1.03775	6.57925
646	425.105	1.49261	6.05234							2	2.37145	-0.345918	6.57925
647	896.872	3.14907	6.79891							7	11.5586	-1.21071	6.57925
648	555.161	1.94926	6.31926							13	26.3757	-2.24846	6.57925
649	723.504	2.54034	6.58411							3	3.86221	-0.518876	6.57925
650	608.643	2.13705	6.41123							3	3.86221	-0.518876	6.57925
651	877.609	3.08143	6.7772							4	5.55606	-0.691835	6.57925
652	783.567	2.75123	6.66386							4	5.55606	-0.691835	6.57925
653	1280.34	4.49549	7.15488							12	23.7057	-2.07551	6.57925
654	790.267	2.77476	6.67237							4	5.55606	-0.691835	6.57925
655	571.074	2.00514	6.34752							6	9.42559	-1.03775	6.57925
656	1175.41	4.12706	7.06937							3	3.86221	-0.518876	6.57925
657	485.527	1.70476	6.18523							5	7.41866	-0.864794	6.57925
658	1005.75	3.53136	6.91349							6	9.42559	-1.03775	6.57925
659	1637.85	5.75075	7.40114							11	21.1074	-1.90255	6.57925
660	696.584	2.44582	6.54619							3	3.86221	-0.518876	6.57925
661	728.051	2.55631	6.59037							3	3.86221	-0.518876	6.57925
662	1147.89	4.03044	7.04568							12	23.7057	-2.07551	6.57925
663	1368.88	4.80636	7.22175							13	26.3757	-2.24846	6.57925
664	798.882	2.80501	6.68321							5	7.41866	-0.864794	6.57925
665	1535.91	5.39282	7.33688							6	9.42559	-1.03775	6.57925
666	898.667	3.15537	6.80091							10	18.5865	-1.72959	6.57925
667	1276.51	4.48204	7.15189							8	13.8036	-1.38367	6.57925
668	497.97	1.74846	6.21054							7	11.5586	-1.21071	6.57925
669	919.605	3.22889	6.82394							13	26.3757	-2.24846	6.57925
670	849.492	2.98271	6.74464							16	34.7712	-2.76734	6.57925
671	729.606	2.56177	6.59251							12	23.7057	-2.07551	6.57925
672	578.253	2.03034	6.36001							2	2.37145	-0.345918	6.57925
673	1260.12	4.42449	7.13896							12	23.7057	-2.07551	6.57925
674	1045.11	3.66957	6.95188							8	13.8036	-1.38367	6.57925
675	895.197	3.14319	6.79704							10	18.5865	-1.72959	6.57925
676	1585.2	5.5659	7.36847							12	23.7057	-2.07551	6.57925
677	1531.72	5.37812	7.33415							19	43.6707	-3.28622	6.57925
678	3804.89	13.3596	8.24404							28	72.7509	-4.84285	6.57925
679	3442.6	12.0875	8.14398							24	59.4338	-4.15101	6.57925
680	1053.73	3.69982	6.96009							12	23.7057	-2.07551	6.57925
681	1393.53	4.8929	7.23959							16	34.7712	-2.76734	6.57925
682	3897.02	13.6831	8.26797							32	86.604	-5.53468	6.57925
683	2330	8.18102	7.75362							23	56.1975	-3.97805	6.57925
684	966.148	3.39231	6.87332							29	76.1667	-5.0158	6.57925
685	1009.7	3.54522	6.91741							17	37.6858	-2.9403	6.57925
686	1167.87	4.10059	7.06294							25	62.7087	-4.32397	6.57925
687	828.674	2.90961	6.71983							15	31.9125	-2.59438	6.57925
688	2848.79	10.0026	7.95465							28	72.7509	-4.84285	6.57925
689	1504.92	5.28401	7.31649							20	46.7359	-3.45918	6.57925
690	1691.33	5.93853	7.43327							22	53.0013	-3.80509	6.57925
691	2606.39	9.15145	7.86572							45	134.646	-7.78314	6.57925
692	872.943	3.06505	6.77187							24	59.4338	-4.15101	6.57925
693	1397.24	4.90593	7.24225							10	18.5865	-1.72959	6.57925
694	912.187	3.20284	6.81585							20	46.7359	-3.45918	6.57925
695	1215.13	4.26653	7.10261							28	72.7509	-4.84285	6.57925
696	1821.98	6.39728	7.50768							16	34.7712	-2.76734	6.57925
697	749.109	2.63024	6.61888							21	49.8468	-3.63213	6.57925
698	1741.22	6.11371	7.46234							18	40.6531	-3.11326	6.57925
699	1251.51	4.39424	7.1321							20	46.7359	-3.45918	6.57925
700	984.574	3.457	6.89221							10	18.5865	-1.72959	6.57925
701	1132.1	3.97498	7.03183							25	62.7087	-4.32397	6.57925
702	1679.96	5.89862	7.42653							28	72.7509	-4.84285	6.57925
703	639.512	2.24543	6.46071							9	16.1493	-1.55663	6.57925
704	462.674	1.62453	6.13702							7	11.5586	-1.21071	6.57925
705	2269.46	7.96845	7.7273							38	108.253	-6.57243	6.57925
706	1004.2	3.5259	6.91194							9	16.1493	-1.55663	6.57925
707	2056.01	7.21899	7.62852							22	53.0013	-3.80509	6.57925
708	6566.1	23.0547	8.78967							56	178.182	-9.68569	6.57925
709	6449.44	22.6451	8.77175							39	111.953	-6.74539	6.57925
710	1165.12	4.09093	7.06058							30	79.6148	-5.18876	6.57925
711	2480.64	8.70993	7.81627							16	34.7712	-2.76734	6.57925
712	3191.94	11.2074	8.06838							22	53.0013	-3.80509	6.57925
713	1149.45	4.0359	7.04704							23	56.1975	-3.97805	6.57925
714	2594.9	9.11112	7.8613							28	72.7509	-4.84285	6.57925
715	1096.68	3.85063	7.00005							13	26.3757	-2.24846	6.57925
716	1666.8	5.85241	7.41866							26	66.0208	-4.49693	6.57925
717	920.682	3.23267	6.82511							28	72.7509	-4.84285	6.57925
718	878.327	3.08395	6.77802							18	40.6531	-3.11326	6.57925
719	1787.64	6.27671	7.48865							23	56.1975	-3.97805	6.57925
720	1220.28	4.2846	7.10683							23	56.1975	-3.97805	6.57925
721	922.238	3.23813	6.8268							13	26.3757	-2.24846	6.57925
722	1623.01	5.69865	7.39204							29	76.1667	-5.0158	6.57925
723	1156.39	4.06026	7.05306							20	46.7359	-3.45918	6.57925
724	751.382	2.63823	6.62191							15	31.9125	-2.59438	6.57925
725	1172.66	4.1174	7.06703							23	56.1975	-3.97805	6.57925
726	950.115	3.33601	6.85658							33	90.1432	-5.70764	6.57925
727	1168.35	4.10227	7.06335							22	53.0013	-3.80509	6.57925
728	1233.56	4.33123	7.11766							9	16.1493	-1.55663	6.57925
729	1691.57	5.93937	7.43341							24	59.4338	-4.15101	6.57925
730	834.656	2.93062	6.72702							18	40.6531	-3.11326	6.57925
731	1513.17	5.313	7.32196							33	90.1432	-5.70764	6.57925
732	1308.22	4.59337	7.17642							32	86.604	-5.53468	6.57925
733	1263.59	4.43667	7.14171							12	23.7057	-2.07551	6.57925
734	1209.51	4.24679	7.09797							30	79.6148	-5.18876	6.57925
735	1271.13	4.46314	7.14766							22	53.0013	-3.80509	6.57925
736	845.065	2.96716	6.73941							23	56.1975	-3.97805	6.57925
737	1546.55	5.43021	7.34378							27	69.3686	-4.66989	6.57925
738	1172.18	4.11572	7.06662							14	29.1127	-2.42142	6.57925
739	1633.9	5.73688	7.39872							23	56.1975	-3.97805	6.57925
740	1213.46	4.26065	7.10123							14	29.1127	-2.42142	6.57925
741	742.528	2.60714	6.61006							9	16.1493	-1.55663	6.57925
742	1306.42	4.58707	7.17505							15	31.9125	-2.59438	6.57925
743	1519.63	5.33569	7.32622							11	21.1074	-1.90255	6.57925
744	1380.48	4.84711	7.23019							15	31.9125	-2.59438	6.57925
745	534.702	1.87743	6.28171							10	18.5865	-1.72959	6.57925
746	972.25	3.41373	6.87961							15	31.9125	-2.59438	6.57925
747	1055.76	3.70696	6.96202							20	46.7359	-3.45918	6.57925
748	391.365	1.37415	5.96964							8	13.8036	-1.38367	6.57925
749	416.132	1.46111	6.031							8	13.8036	-1.38367	6.57925
750	1438.63	5.05128	7.27145							13	26.3757	-2.24846	6.57925
751	586.03	2.05765	6.37337							11	21.1074	-1.90255	6.57925
752	782.251	2.74661	6.66218							15	31.9125	-2.59438	6.57925
753	835.015	2.93188	6.72745							27	69.3686	-4.66989	6.57925
754	1450.84	5.09413	7.2799							19	43.6707	-3.28622	6.57925
755	877.609	3.08143	6.7772							20	46.7359	-3.45918	6.57925
756	1418.65	4.98112	7.25746							18	40.6531	-3.11326	6.57925
757	812.88	2.85416	6.70058							9	16.1493	-1.55663	6.57925
758	1039.97	3.65151	6.94695							25	62.7087	-4.32397	6.57925
759	988.402	3.47044	6.89609							14	29.1127	-2.42142	6.57925
760	1234.28	4.33375	7.11824							35	97.3067	-6.05356	6.57925
761	1507.67	5.29368	7.31832							26	66.0208	-4.49693	6.57925
762	480.502	1.68712	6.17483							12	23.7057	-2.07551	6.57925
763	399.022	1.40103	5.98902							9	16.1493	-1.55663	6.57925
764	808.334	2.83819	6.69498							22	53.0013	-3.80509	6.57925
765	720.872	2.5311	6.58046							18	40.6531	-3.11326	6.57925
766	1228.77	4.31442	7.11377							22	53.0013	-3.80509	6.57925
767	1207.24	4.23881	7.09609							22	53.0013	-3.80509	6.57925
768	941.381	3.30535	6.84735							27	69.3686	-4.66989	6.57925
769	799.719	2.80795	6.68426							12	23.7057	-2.07551	6.57925
770	682.944	2.39793	6.52641							22	53.0013	-3.80509	6.57925
771	865.405	3.03858	6.7632							24	59.4338	-4.15101	6.57925
772	682.944	2.39793	6.52641							15	31.9125	-2.59438	6.57925
773	542.12	1.90347	6.29549							7	11.5586	-1.21071	6.57925
774	1536.62	5.39534	7.33734							25	62.7087	-4.32397	6.57925
775	1195.51	4.19764	7.08633							21	49.8468	-3.63213	6.57925
776	1422.48	4.99457	7.26016							19	43.6707	-3.28622	6.57925
777	1476.56	5.18445	7.29747							31	83.0942	-5.36172	6.57925
778	854.159	2.99909	6.75012							12	23.7057	-2.07551	6.57925
779	931.929	3.27216	6.83726							3	3.86221	-0.518876	6.57925
780	1131.98	3.97456	7.03172							29	76.1667	-5.0158	6.57925
781	1677.81	5.89106	7.42524							36	100.929	-6.22652	6.57925
782	1154.47	4.05354	7.0514							28	72.7509	-4.84285	6.57925
783	899.385	3.15789	6.80171							17	37.6858	-2.9403	6.57925
784	851.287	2.98901	6.74675							15	31.9125	-2.59438	6.57925
785	2003.49	7.03457	7.60264							23	56.1975	-3.97805	6.57925
786	656.263	2.30425	6.48656							12	23.7057	-2.07551	6.57925
787	1758.93	6.17589	7.47246							21	49.8468	-3.63213	6.57925
788	1582.21	5.5554	7.36658							26	66.0208	-4.49693	6.57925
789	777.824	2.73107	6.6565							14	29.1127	-2.42142	6.57925
790	769.688	2.7025	6.64599							7	11.5586	-1.21071	6.57925
791	604.575	2.12276	6.40453							6	9.42559	-1.03775	6.57925
792	1371.39	4.81518	7.22358							32	86.604	-5.53468	6.57925
793	1349.5	4.73831	7.20749							19	43.6707	-3.28622	6.57925
794	818.982	2.87558	6.70806							12	23.7057	-2.07551	6.57925
795	319.936	1.12335	5.76812							4	5.55606	-0.691835	6.57925
796	426.541	1.49766	6.05571							8	13.8036	-1.38367	6.57925
797	669.663	2.3513	6.50677							18	40.6531	-3.11326	6.57925
798	1237.51	4.34509	7.12085							18	40.6531	-3.11326	6.57925
799	881.558	3.0953	6.78169							16	34.7712	-2.76734	6.57925
800	5080.08	17.837	8.53308							48	146.286	-8.30202	6.57925
801	1052.29	3.69478	6.95873							10	18.5865	-1.72959	6.57925
802	427.737	1.50186	6.05851							4	5.55606	-0.691835	6.57925
803	1546.08	5.42853	7.34348							28	72.7509	-4.84285	6.57925
804	1448.44	5.08573	7.27825							25	62.7087	-4.32397	6.57925
805	532.309	1.86902	6.27722							8	13.8036	-1.38367	6.57925
806	424.866	1.49177	6.05177							5	7.41866	-0.864794	6.57925
807	541.761	1.90221	6.29482							7	11.5586	-1.21071	6.57925
808	403.09	1.41532	5.99916							9	16.1493	-1.55663	6.57925
809	501.44	1.76064	6.21748							10	18.5865	-1.72959	6.57925
810	3288.49	11.5464	8.09818							31	83.0942	-5.36172	6.57925
811	1142.75	4.01237	7.04119							21	49.8468	-3.63213	6.57925
812	1389.22	4.87778	7.2365							20	46.7359	-3.45918	6.57925
813	939.347	3.2982	6.84519							22	53.0013	-3.80509	6.57925
814	514.481	1.80643	6.24316							2	2.37145	-0.345918	6.57925
815	729.965	2.56303	6.593							10	18.5865	-1.72959	6.57925
816	546.906	1.92028	6.30428							8	13.8036	-1.38367	6.57925
817	703.882	2.47145	6.55661							4	5.55606	-0.691835	6.57925
818	1057.8	3.7141	6.96394							16	34.7712	-2.76734	6.57925
819	897.949	3.15285	6.80011							9	16.1493	-1.55663	6.57925
820	859.303	3.01716	6.75612							12	23.7057	-2.07551	6.57925
821	736.785	2.58697	6.6023							7	11.5586	-1.21071	6.57925
822	1483.74	5.20966	7.30232							18	40.6531	-3.11326	6.57925
823	583.996	2.05051	6.36989							9	16.1493	-1.55663	6.57925
824	1615.71	5.67303	7.38753							38	108.253	-6.57243	6.57925
825	1318.63	4.62992	7.18435							26	66.0208	-4.49693	6.57925
826	2859.68	10.0408	7.95846							34	93.7111	-5.8806	6.57925
827	1496.54	5.25461	7.31091							28	72.7509	-4.84285	6.57925
828	740.016	2.59832	6.60667							18	40.6531	-3.11326	6.57925
829	753.177	2.64453	6.6243							18	40.6531	-3.11326	6.57925
830	649.443	2.2803	6.47611							21	49.8468	-3.63213	6.57925
831	725.778	2.54833	6.58724							18	40.6531	-3.11326	6.57925
832	800.318	2.81005	6.68501							22	53.0013	-3.80509	6.57925
833	625.753	2.19712	6.43896							18	40.6531	-3.11326	6.57925
834	820.299	2.8802	6.70967							17	37.6858	-2.9403	6.57925
835	1271.85	4.46566	7.14822							14	29.1127	-2.42142	6.57925
836	1228.89	4.31484	7.11387							28	72.7509	-4.84285	6.57925
837	1932.18	6.78419	7.5664							32	86.604	-5.53468	6.57925
838	686.055	2.40885	6.53096							18	40.6531	-3.11326	6.57925
839	631.974	2.21897	6.44885							18	40.6531	-3.11326	6.57925
840	573.706	2.01438	6.35212							13	26.3757	-2.24846	6.57925
841	500.363	1.75686	6.21533							12	23.7057	-2.07551	6.57925
842	1115.23	3.91575	7.01681							25	62.7087	-4.32397	6.57925
843	1214.42	4.26401	7.10202							29	76.1667	-5.0158	6.57925
844	470.81	1.65309	6.15446							15	31.9125	-2.59438	6.57925
845	1336.22	4.69167	7.1976							33	90.1432	-5.70764	6.57925
846	414.457	1.45523	6.02697							16	34.7712	-2.76734	6.57925
847	1464.6	5.14244	7.28934							27	69.3686	-4.66989	6.57925
848	450.829	1.58294	6.11109							13	26.3757	-2.24846	6.57925
849	875.336	3.07345	6.77461							14	29.1127	-2.42142	6.57925
850	631.616	2.21771	6.44828							19	43.6707	-3.28622	6.57925
851	1372.83	4.82022	7.22463							35	97.3067	-6.05356	6.57925
852	1348.3	4.7341	7.2066							27	69.3686	-4.66989	6.57925
853	911.35	3.1999	6.81493							15	31.9125	-2.59438	6.57925
854	826.759	2.90289	6.71751							20	46.7359	-3.45918	6.57925
855	1600.16	5.61841	7.37786							40	115.677	-6.91835	6.57925
856	1441.5	5.06136	7.27344							18	40.6531	-3.11326	6.57925
857	1336.57	4.69293	7.19787							24	59.4338	-4.15101	6.57925
858	2089.15	7.33536	7.64451							20	46.7359	-3.45918	6.57925
859	2064.39	7.2484	7.63259							25	62.7087	-4.32397	6.57925
860	813.12	2.855	6.70088							14	29.1127	-2.42142	6.57925
861	586.628	2.05975	6.37439							11	21.1074	-1.90255	6.57925
862	660.57	2.31937	6.4931							16	34.7712	-2.76734	6.57925
863	564.374	1.98161	6.33572							12	23.7057	-2.07551	6.57925
864	897.71	3.15201	6.79985							19	43.6707	-3.28622	6.57925
865	1304.75	4.58119	7.17377							10	18.5865	-1.72959	6.57925
866	853.68	2.99741	6.74956							16	34.7712	-2.76734	6.57925
867	1538.18	5.4008	7.33835							25	62.7087	-4.32397	6.57925
868	1552.66	5.45163	7.34772							7	11.5586	-1.21071	6.57925
869	972.25	3.41373	6.87961							11	21.1074	-1.90255	6.57925
870	1762.52	6.18849	7.4745							30	79.6148	-5.18876	6.57925
871	1181.63	4.14891	7.07465							16	34.7712	-2.76734	6.57925
872	815.393	2.86298	6.70367							13	26.3757	-2.24846	6.57925
873	945.449	3.31963	6.85166							20	46.7359	-3.45918	6.57925
874	760.714	2.67099	6.63426							14	29.1127	-2.42142	6.57925
875	831.186	2.91843	6.72285							20	46.7359	-3.45918	6.57925
876	1151.24	4.0422	7.0486							29	76.1667	-5.0158	6.57925
877	758.92	2.66469	6.6319							24	59.4338	-4.15101	6.57925
878	1059.23	3.71914	6.9653							22	53.0013	-3.80509	6.57925
879	843.63	2.96212	6.73771							16	34.7712	-2.76734	6.57925
880	1675.89	5.88434	7.4241							33	90.1432	-5.70764	6.57925
881	893.881	3.13857	6.79557							30	79.6148	-5.18876	6.57925
882	1423.32	4.99751	7.26075							15	31.9125	-2.59438	6.57925
883	1560.43	5.47894	7.35272							18	40.6531	-3.11326	6.57925
884	1862.54	6.53969	7.5297							51	158.107	-8.8209	6.57925
885	818.743	2.87474	6.70777							17	37.6858	-2.9403	6.57925
886	354.274	1.24392	5.87007							12	23.7057	-2.07551	6.57925
887	5090.37	17.8731	8.53511							67	223.82	-11.5882	6.57925
888	472.246	1.65813	6.1575							7	11.5586	-1.21071	6.57925
889	1332.51	4.67865	7.19482							25	62.7087	-4.32397	6.57925
890	1506.71	5.29032	7.31769							24	59.4338	-4.15101	6.57925
891	650.759	2.28492	6.47814							9	16.1493	-1.55663	6.57925
892	1808.7	6.35065	7.50036							33	90.1432	-5.70764	6.57925
893	814.555	2.86004	6.70264							13	26.3757	-2.24846	6.57925
894	966.507	3.39357	6.87369							16	34.7712	-2.76734	6.57925
895	1986.85	6.97618	7.59431							19	43.6707	-3.28622	6.57925
896	1124.44	3.9481	7.02504							14	29.1127	-2.42142	6.57925
897	1343.63	4.71772	7.20313							10	18.5865	-1.72959	6.57925
898	675.526	2.37188	6.51549							11	21.1074	-1.90255	6.57925
899	720.992	2.53152	6.58063							5	7.41866	-0.864794	6.57925
900	1060.19	3.7225	6.9662							13	26.3757	-2.24846	6.57925
901	1264.55	4.44003	7.14247							15	31.9125	-2.59438	6.57925
902	1179.12	4.14008	7.07252							13	26.3757	-2.24846	6.57925
903	1942.23	6.81948	7.57159							24	59.4338	-4.15101	6.57925
904	1535.31	5.39072	7.33649							10	18.5865	-1.72959	6.57925
905	1308.94	4.59589	7.17697							15	31.9125	-2.59438	6.57925
906	2133.06	7.48954	7.66531							11	21.1074	-1.90255	6.57925
907	1583.05	5.55834	7.36711							15	31.9125	-2.59438	6.57925
908	1250.31	4.39004	7.13115							13	26.3757	-2.24846	6.57925
909	8542.42	29.9939	9.0528							69	232.315	-11.9342	6.57925
910	1346.62	4.72822	7.20536							17	37.6858	-2.9403	6.57925
911	3004.21	10.5483	8.00777							41	119.426	-7.09131	6.57925
912	887.66	3.11672	6.78859							18	40.6531	-3.11326	6.57925
913	1263.23	4.43541	7.14143							16	34.7712	-2.76734	6.57925
914	1344.11	4.7194	7.20349							16	34.7712	-2.76734	6.57925
915	3877.63	13.615	8.26298							36	100.929	-6.22652	6.57925
916	1141.43	4.00775	7.04004							21	49.8468	-3.63213	6.57925
917	1018.91	3.57757	6.92649							14	29.1127	-2.42142	6.57925
918	938.151	3.294	6.84391							19	43.6707	-3.28622	6.57925
919	1420.45	4.98742	7.25873							27	69.3686	-4.66989	6.57925
920	583.398	2.04841	6.36887							13	26.3757	-2.24846	6.57925
921	1329.75	4.66899	7.19275							23	56.1975	-3.97805	6.57925
922	506.704	1.77912	6.22793							19	43.6707	-3.28622	6.57925
923	1109.84	3.89685	7.01197							21	49.8468	-3.63213	6.57925
924	3028.02	10.6319	8.01566							32	86.604	-5.53468	6.57925
925	593.448	2.08369	6.38595							10	18.5865	-1.72959	6.57925
926	1162.13	4.08043	7.05801							28	72.7509	-4.84285	6.57925
927	502.995	1.7661	6.22058							18	40.6531	-3.11326	6.57925
928	787.994	2.76678	6.66949							12	23.7057	-2.07551	6.57925
929	713.334	2.50463	6.56995							21	49.8468	-3.63213	6.57925
930	706.634	2.48111	6.56051							27	69.3686	-4.66989	6.57925
931	900.462	3.16167	6.80291							14	29.1127	-2.42142	6.57925
932	779.499	2.73695	6.65865							18	40.6531	-3.11326	6.57925
933	2095.37	7.35721	7.64749							44	130.808	-7.61019	6.57925
934	3260.5	11.4481	8.08963							41	119.426	-7.09131	6.57925
935	684.26	2.40255	6.52834							25	62.7087	-4.32397	6.57925
936	2384.68	8.37301	7.77682							26	66.0208	-4.49693	6.57925
937	1226.38	4.30602	7.11182							19	43.6707	-3.28622	6.57925
938	1636.77	5.74696	7.40048							31	83.0942	-5.36172	6.57925
939	1176.85	4.1321	7.07059							22	53.0013	-3.80509	6.57925
940	881.318	3.09445	6.78142							17	37.6858	-2.9403	6.57925
941	840.04	2.94952	6.73345							20	46.7359	-3.45918	6.57925
942	2164.41	7.5996	7.6799							30	79.6148	-5.18876	6.57925
943	470.691	1.65267	6.1542							13	26.3757	-2.24846	6.57925
944	1006.11	3.53262	6.91385							22	53.0013	-3.80509	6.57925
945	522.737	1.83542	6.25908							16	34.7712	-2.76734	6.57925
946	3646	12.8017	8.20139							80	280.007	-13.8367	6.57925
947	469.135	1.64721	6.15089							11	21.1074	-1.90255	6.57925
948	617.736	2.16898	6.42606							10	18.5865	-1.72959	6.57925
949	684.619	2.40381	6.52886							13	26.3757	-2.24846	6.57925
950	630.539	2.21393	6.44657							21	49.8468	-3.63213	6.57925
951	974.164	3.42045	6.88158							19	43.6707	-3.28622	6.57925
952	1316.35	4.62194	7.18262							29	76.1667	-5.0158	6.57925
953	650.28	2.28324	6.4774							12	23.7057	-2.07551	6.57925
954	696.105	2.44414	6.5455							12	23.7057	-2.07551	6.57925
955	865.166	3.03774	6.76292							36	100.929	-6.22652	6.57925
956	658.297	2.31139	6.48966							15	31.9125	-2.59438	6.57925
957	669.902	2.35214	6.50713							22	53.0013	-3.80509	6.57925
958	368.273	1.29307	5.90882							9	16.1493	-1.55663	6.57925
959	549.777	1.93036	6.30951							23	56.1975	-3.97805	6.57925
960	1500.13	5.26721	7.31331							40	115.677	-6.91835	6.57925
961	2045	7.18035	7.62315							45	134.646	-7.78314	6.57925
962	1256.53	4.41189	7.13611							34	93.7111	-5.8806	6.57925
963	1012.33	3.55446	6.92001							29	76.1667	-5.0158	6.57925
964	535.539	1.88037	6.28327							17	37.6858	-2.9403	6.57925
965	1094.65	3.84349	6.99819							37	104.579	-6.39947	6.57925
966	1098.72	3.85778	7.0019							28	72.7509	-4.84285	6.57925
967	1297.33	4.55514	7.16806							33	90.1432	-5.70764	6.57925
968	723.385	2.53992	6.58394							20	46.7359	-3.45918	6.57925
969	1082.21	3.7998	6.98676							24	59.4338	-4.15101	6.57925
970	666.313	2.33954	6.50176							23	56.1975	-3.97805	6.57925
971	632.812	2.22191	6.45017							9	16.1493	-1.55663	6.57925
972	647.768	2.27442	6.47353							17	37.6858	-2.9403	6.57925
973	1022.98	3.59185	6.93048							25	62.7087	-4.32397	6.57925
974	857.987	3.01254	6.75459							19	43.6707	-3.28622	6.57925
975	665.595	2.33702	6.50068							15	31.9125	-2.59438	6.57925
976	1822.7	6.3998	7.50807							51	158.107	-8.8209	6.57925
977	1404.06	4.92987	7.24712							29	76.1667	-5.0158	6.57925
978	1493.19	5.24285	7.30867							39	111.953	-6.74539	6.57925
979	1049.66	3.68554	6.95622							33	90.1432	-5.70764	6.57925
980	3329.89	11.6918	8.11069							92	333.718	-15.9122	6.57925
981	452.983	1.5905	6.11585							14	29.1127	-2.42142	6.57925
982	1137.6	3.99431	7.03668							39	111.953	-6.74539	6.57925
983	1889.34	6.6338	7.54398							50	154.147	-8.64794	6.57925
984	482.416	1.69384	6.17881							13	26.3757	-2.24846	6.57925
985	2356.68	8.27471	7.76501							60	194.555	-10.3775	6.57925
986	1997.02	7.01189	7.59941							42	123.197	-7.26427	6.57925
987	1266.7	4.4476	7.14417							33	90.1432	-5.70764	6.57925
988	1074.55	3.77292	6.97966							24	59.4338	-4.15101	6.57925
989	1393.65	4.89332	7.23968							34	93.7111	-5.8806	6.57925
990	985.65	3.46078	6.8933							22	53.0013	-3.80509	6.57925
991	722.427	2.53656	6.58262							9	16.1493	-1.55663	6.57925
992	978.95	3.43726	6.88648							27	69.3686	-4.66989	6.57925
993	463.512	1.62747	6.13883							19	43.6707	-3.28622	6.57925
994	909.076	3.19192	6.81243							20	46.7359	-3.45918	6.57925
995	632.932	2.22233	6.45036							18	40.6531	-3.11326	6.57925
996	1884.68	6.61741	7.54151							29	76.1667	-5.0158	6.57925
997	952.628	3.34483	6.85922							29	76.1667	-5.0158	6.57925
998	451.188	1.5842	6.11188							17	37.6858	-2.9403	6.57925
999	311.68	1.09436	5.74198							10	18.5865	-1.72959	6.57925
1000	378.443	1.32878	5.93607							7	11.5586	-1.21071	6.57925
1001	1747.44	6.13556	7.46591							26	66.0208	-4.49693	6.57925
1002	799.719	2.80795	6.68426							23	56.1975	-3.97805	6.57925
1003	994.385	3.49145	6.90212							20	46.7359	-3.45918	6.57925
1004	871.866	3.06127	6.77064							24	59.4338	-4.15101	6.57925
1005	529.796	1.8602	6.27249							13	26.3757	-2.24846	6.57925
1006	672.774	2.36222	6.51141							19	43.6707	-3.28622	6.57925
1007	1489.84	5.23108	7.30643							47	142.386	-8.12906	6.57925
1008	752.578	2.64243	6.62351							25	62.7087	-4.32397	6.57925
1009	709.865	2.49245	6.56507							23	56.1975	-3.97805	6.57925
1010	922.955	3.24065	6.82758							31	83.0942	-5.36172	6.57925
1011	793.976	2.78778	6.67705							26	66.0208	-4.49693	6.57925
1012	933.963	3.2793	6.83944							25	62.7087	-4.32397	6.57925
1013	1072.51	3.76577	6.97776							18	40.6531	-3.11326	6.57925
1014	842.672	2.95876	6.73658							24	59.4338	-4.15101	6.57925
1015	869.952	3.05455	6.76844							13	26.3757	-2.24846	6.57925
1016	872.106	3.06211	6.77091							30	79.6148	-5.18876	6.57925
1017	1126.12	3.95398	7.02653							27	69.3686	-4.66989	6.57925
1018	959.448	3.36878	6.86636							20	46.7359	-3.45918	6.57925
1019	1546.44	5.42979	7.34371							48	146.286	-8.30202	6.57925
1020	1598.12	5.61127	7.37658							22	53.0013	-3.80509	6.57925
1021	964.234	3.38558	6.87133							29	76.1667	-5.0158	6.57925
1022	935.399	3.28434	6.84097							18	40.6531	-3.11326	6.57925
1023	1089.62	3.82585	6.99359							21	49.8468	-3.63213	6.57925
1024	843.63	2.96212	6.73771							29	76.1667	-5.0158	6.57925
1025	1723.87	6.0528	7.45233							34	93.7111	-5.8806	6.57925
1026	1704.97	5.98642	7.4413							29	76.1667	-5.0158	6.57925
1027	692.755	2.43238	6.54068							21	49.8468	-3.63213	6.57925
1028	887.301	3.11546	6.78818							14	29.1127	-2.42142	6.57925
1029	1585.08	5.56548	7.36839							26	66.0208	-4.49693	6.57925
1030	852.723	2.99405	6.74843							10	18.5865	-1.72959	6.57925
1031	968.421	3.40029	6.87567							20	46.7359	-3.45918	6.57925
1032	1426.55	5.00885	7.26301							25	62.7087	-4.32397	6.57925
1033	841.117	2.9533	6.73473							10	18.5865	-1.72959	6.57925
1034	786.678	2.76216	6.66782							18	40.6531	-3.11326	6.57925
1035	3155.92	11.081	8.05704							15	31.9125	-2.59438	6.57925
1036	1141.07	4.00649	7.03972							16	34.7712	-2.76734	6.57925
1037	1939.12	6.80856	7.56999							13	26.3757	-2.24846	6.57925
1038	555.999	1.9522	6.32077							11	21.1074	-1.90255	6.57925
1039	666.672	2.3408	6.5023							12	23.7057	-2.07551	6.57925
1040	1210.11	4.24889	7.09846							38	108.253	-6.57243	6.57925
1041	775.67	2.72351	6.65373							7	11.5586	-1.21071	6.57925
1042	513.883	1.80433	6.242							8	13.8036	-1.38367	6.57925
1043	540.804	1.89885	6.29306							13	26.3757	-2.24846	6.57925
1044	748.152	2.62688	6.61761							9	16.1493	-1.55663	6.57925
1045	2773.17	9.73707	7.92775							33	90.1432	-5.70764	6.57925
1046	2358.36	8.28059	7.76572							23	56.1975	-3.97805	6.57925
1047	552.05	1.93834	6.31364							4	5.55606	-0.691835	6.57925
1048	665.356	2.33617	6.50032							13	26.3757	-2.24846	6.57925
1049	722.667	2.5374	6.58295							9	16.1493	-1.55663	6.57925
1050	1294.34	4.54464	7.16576							11	21.1074	-1.90255	6.57925
1051	2031.72	7.13371	7.61664							17	37.6858	-2.9403	6.57925
1052	1441.86	5.06262	7.27369							32	86.604	-5.53468	6.57925
1053	1011.73	3.55236	6.91942							8	13.8036	-1.38367	6.57925
1054	2515.33	8.83176	7.83016							23	56.1975	-3.97805	6.57925
1055	1862.9	6.54095	7.52989							45	134.646	-7.78314	6.57925
1056	1617.15	5.67807	7.38842							26	66.0208	-4.49693	6.57925
1057	1362.9	4.78536	7.21737							18	40.6531	-3.11326	6.57925
1058	1031.59	3.6221	6.93886							19	43.6707	-3.28622	6.57925
1059	1307.02	4.58917	7.17551							26	66.0208	-4.49693	6.57925
1060	1589.03	5.57935	7.37088							21	49.8468	-3.63213	6.57925
1061	1433.85	5.03448	7.26812							8	13.8036	-1.38367	6.57925
1062	2001.45	7.02743	7.60163							33	90.1432	-5.70764	6.57925
1063	932.767	3.2751	6.83815							16	34.7712	-2.76734	6.57925
1064	1556.25	5.46424	7.35003							33	90.1432	-5.70764	6.57925
1065	747.793	2.62562	6.61713							20	46.7359	-3.45918	6.57925
1066	620.249	2.1778	6.43012							21	49.8468	-3.63213	6.57925
1067	606.609	2.12991	6.40788							19	43.6707	-3.28622	6.57925
1068	750.544	2.63529	6.6208							20	46.7359	-3.45918	6.57925
1069	1518.92	5.33317	7.32575							29	76.1667	-5.0158	6.57925
1070	850.45	2.98607	6.74577							14	29.1127	-2.42142	6.57925
1071	1499.77	5.26595	7.31307							29	76.1667	-5.0158	6.57925
1072	1490.32	5.23276	7.30675							36	100.929	-6.22652	6.57925
1073	4188.48	14.7064	8.34009							73	249.473	-12.626	6.57925
1074	733.076	2.57395	6.59725							23	56.1975	-3.97805	6.57925
1075	1413.87	4.96432	7.25408							38	108.253	-6.57243	6.57925
1076	909.076	3.19192	6.81243							13	26.3757	-2.24846	6.57925
1077	799.36	2.80669	6.68381							22	53.0013	-3.80509	6.57925
1078	823.409	2.89113	6.71345							9	16.1493	-1.55663	6.57925
1079	617.497	2.16813	6.42567							4	5.55606	-0.691835	6.57925
1080	391.006	1.37289	5.96872							9	16.1493	-1.55663	6.57925
1081	594.764	2.08832	6.38817							16	34.7712	-2.76734	6.57925
1082	2849.51	10.0051	7.9549							41	119.426	-7.09131	6.57925
1083	341.592	1.19938	5.83362							6	9.42559	-1.03775	6.57925
1084	352.24	1.23677	5.86431							11	21.1074	-1.90255	6.57925
1085	1116.3	3.91953	7.01778							18	40.6531	-3.11326	6.57925
1086	321.73	1.12965	5.77371							11	21.1074	-1.90255	6.57925
1087	1698.51	5.96374	7.4375							38	108.253	-6.57243	6.57925
1088	1965.8	6.90224	7.58365							24	59.4338	-4.15101	6.57925
1089	1511.62	5.30754	7.32094							30	79.6148	-5.18876	6.57925
1090	1091.06	3.83089	6.9949							17	37.6858	-2.9403	6.57925
1091	1980.87	6.95517	7.59129							23	56.1975	-3.97805	6.57925
1092	1597.28	5.60833	7.37606							26	66.0208	-4.49693	6.57925
1093	941.86	3.30703	6.84786							18	40.6531	-3.11326	6.57925
1094	1188.21	4.17201	7.08021							18	40.6531	-3.11326	6.57925
1095	2125.65	7.46349	7.66183							38	108.253	-6.57243	6.57925
1096	3754.16	13.1815	8.23062							42	123.197	-7.26427	6.57925
1097	1847.94	6.48844	7.52183							16	34.7712	-2.76734	6.57925
1098	874.618	3.07093	6.77379							29	76.1667	-5.0158	6.57925
1099	1050.14	3.68722	6.95668							18	40.6531	-3.11326	6.57925
1100	1949.05	6.84343	7.5751							16	34.7712	-2.76734	6.57925
1101	995.581	3.49565	6.90333							32	86.604	-5.53468	6.57925
1102	2002.89	7.03247	7.60235							26	66.0208	-4.49693	6.57925
1103	1432.41	5.02943	7.26711							22	53.0013	-3.80509	6.57925
1104	536.377	1.88331	6.28484							2	2.37145	-0.345918	6.57925
1105	741.451	2.60336	6.60861							14	29.1127	-2.42142	6.57925
1106	1260.72	4.42659	7.13944							28	72.7509	-4.84285	6.57925
1107	610.677	2.14419	6.41457							19	43.6707	-3.28622	6.57925
1108	859.902	3.01926	6.75682							24	59.4338	-4.15101	6.57925
1109	1251.86	4.3955	7.13239							25	62.7087	-4.32397	6.57925
1110	808.932	2.84029	6.69571							13	26.3757	-2.24846	6.57925
1111	2140	7.5139	7.66856							25	62.7087	-4.32397	6.57925
1112	803.309	2.82055	6.68874							11	21.1074	-1.90255	6.57925
1113	696.703	2.44624	6.54636							14	29.1127	-2.42142	6.57925
1114	739.657	2.59706	6.60619							13	26.3757	-2.24846	6.57925
1115	1147.17	4.02792	7.04506							25	62.7087	-4.32397	6.57925
1116	1289.79	4.52868	7.16224							30	79.6148	-5.18876	6.57925
1117	1567.61	5.50415	7.35731							27	69.3686	-4.66989	6.57925
1118	2422.49	8.50576	7.79255							30	79.6148	-5.18876	6.57925
1119	1538.06	5.40038	7.33828							32	86.604	-5.53468	6.57925
1120	905.248	3.17847	6.80821							16	34.7712	-2.76734	6.57925
1121	585.91	2.05723	6.37317							12	23.7057	-2.07551	6.57925
1122	838.365	2.94364	6.73145							15	31.9125	-2.59438	6.57925
1123	1044.16	3.66621	6.95097							17	37.6858	-2.9403	6.57925
1124	2806.2	9.85302	7.93959							39	111.953	-6.74539	6.57925
1125	4753.09	16.6889	8.46655							55	174.131	-9.51273	6.57925
1126	3665.14	12.8689	8.20662							28	72.7509	-4.84285	6.57925
1127	2625.05	9.21699	7.87286							48	146.286	-8.30202	6.57925
1128	987.086	3.46582	6.89476							17	37.6858	-2.9403	6.57925
1129	615.702	2.16183	6.42276							9	16.1493	-1.55663	6.57925
1130	702.087	2.46515	6.55406							7	11.5586	-1.21071	6.57925
1131	626.471	2.19964	6.4401							15	31.9125	-2.59438	6.57925
1132	2120.26	7.44459	7.65929							32	86.604	-5.53468	6.57925
1133	1496.42	5.25419	7.31083							15	31.9125	-2.59438	6.57925
1134	970.575	3.40785	6.87789							14	29.1127	-2.42142	6.57925
1135	1525.14	5.35501	7.32984							15	31.9125	-2.59438	6.57925
1136	2101.84	7.37989	7.65057							27	69.3686	-4.66989	6.57925
1137	1034.83	3.63344	6.94199							10	18.5865	-1.72959	6.57925
1138	688.567	2.41767	6.53461							12	23.7057	-2.07551	6.57925
1139	1565.1	5.49533	7.3557							14	29.1127	-2.42142	6.57925
1140	456.572	1.6031	6.12375							4	5.55606	-0.691835	6.57925
1141	1136.88	3.99179	7.03605							12	23.7057	-2.07551	6.57925
1142	1451.67	5.09707	7.28047							16	34.7712	-2.76734	6.57925
1143	1219.08	4.2804	7.10585							13	26.3757	-2.24846	6.57925
1144	1058.04	3.71494	6.96417							14	29.1127	-2.42142	6.57925
1145	1173.97	4.12202	7.06815							2	2.37145	-0.345918	6.57925
1146	956.337	3.35786	6.86311							12	23.7057	-2.07551	6.57925
1147	1742.3	6.11749	7.46296							19	43.6707	-3.28622	6.57925
1148	1805.47	6.33931	7.49858							9	16.1493	-1.55663	6.57925
1149	779.14	2.73569	6.65819							5	7.41866	-0.864794	6.57925
1150	1947.49	6.83796	7.5743							30	79.6148	-5.18876	6.57925
1151	867.08	3.04446	6.76513							12	23.7057	-2.07551	6.57925
1152	850.689	2.98691	6.74605							7	11.5586	-1.21071	6.57925
1153	1411.35	4.9555	7.2523							9	16.1493	-1.55663	6.57925
1154	1883.6	6.61363	7.54094							24	59.4338	-4.15101	6.57925
1155	852.005	2.99153	6.74759							9	16.1493	-1.55663	6.57925
1156	989.718	3.47507	6.89742							6	9.42559	-1.03775	6.57925
1157	1454.67	5.10757	7.28253							12	23.7057	-2.07551	6.57925
1158	893.762	3.13815	6.79544							12	23.7057	-2.07551	6.57925
1159	575.86	2.02194	6.35586							19	43.6707	-3.28622	6.57925
1160	1365.29	4.79376	7.21912							18	40.6531	-3.11326	6.57925
1161	820.059	2.87936	6.70938							9	16.1493	-1.55663	6.57925
1162	877.729	3.08185	6.77734							11	21.1074	-1.90255	6.57925
1163	1006.11	3.53262	6.91385							12	23.7057	-2.07551	6.57925
1164	1393.17	4.89164	7.23934							18	40.6531	-3.11326	6.57925
1165	2361.71	8.29235	7.76714							33	90.1432	-5.70764	6.57925
1166	843.989	2.96338	6.73814							14	29.1127	-2.42142	6.57925
1167	1232	4.32577	7.1164							15	31.9125	-2.59438	6.57925
1168	1662.97	5.83897	7.41636							19	43.6707	-3.28622	6.57925
1169	1160.22	4.07371	7.05636							10	18.5865	-1.72959	6.57925
1170	974.284	3.42087	6.8817							7	11.5586	-1.21071	6.57925
1171	912.786	3.20494	6.8165							12	23.7057	-2.07551	6.57925
1172	1247.32	4.37954	7.12875							23	56.1975	-3.97805	6.57925
1173	1046.55	3.67461	6.95325							14	29.1127	-2.42142	6.57925
1174	709.506	2.49119	6.56457							6	9.42559	-1.03775	6.57925
1175	843.151	2.96044	6.73715							15	31.9125	-2.59438	6.57925
1176	1730.57	6.07632	7.45621							20	46.7359	-3.45918	6.57925
1177	1831.79	6.43173	7.51305							15	31.9125	-2.59438	6.57925
1178	859.064	3.01632	6.75584							24	59.4338	-4.15101	6.57925
1179	935.399	3.28434	6.84097							8	13.8036	-1.38367	6.57925
1180	704.121	2.47229	6.55695							7	11.5586	-1.21071	6.57925
1181	2023.47	7.10473	7.61257							17	37.6858	-2.9403	6.57925
1182	1730.45	6.0759	7.45614							24	59.4338	-4.15101	6.57925
1183	771.363	2.70838	6.64816							15	31.9125	-2.59438	6.57925
1184	1017.96	3.57421	6.92555							17	37.6858	-2.9403	6.57925
1185	1308.94	4.59589	7.17697							32	86.604	-5.53468	6.57925
1186	1388.5	4.87526	7.23598							28	72.7509	-4.84285	6.57925
1187	1095.25	3.84559	6.99874							10	18.5865	-1.72959	6.57925
1188	1140.95	4.00607	7.03962							12	23.7057	-2.07551	6.57925
1189	901.898	3.16671	6.8045							10	18.5865	-1.72959	6.57925
1190	431.925	1.51656	6.06825							7	11.5586	-1.21071	6.57925
1191	637.239	2.23745	6.45714							8	13.8036	-1.38367	6.57925
1192	2797.7	9.82319	7.93655							6	9.42559	-1.03775	6.57925
1193	1014.49	3.56203	6.92214							20	46.7359	-3.45918	6.57925
1194	1843.16	6.47164	7.51924							5	7.41866	-0.864794	6.57925
1195	1649.33	5.79108	7.40813							17	37.6858	-2.9403	6.57925
1196	1653.04	5.8041	7.41037							21	49.8468	-3.63213	6.57925
1197	1709.15	6.00113	7.44375							18	40.6531	-3.11326	6.57925
1198	3263.25	11.4578	8.09048							33	90.1432	-5.70764	6.57925
1199	2048.35	7.19211	7.62479							22	53.0013	-3.80509	6.57925
1200	926.306	3.25241	6.8312							10	18.5865	-1.72959	6.57925
1201	751.621	2.63907	6.62223							10	18.5865	-1.72959	6.57925
1202	710.941	2.49623	6.56659							17	37.6858	-2.9403	6.57925
1203	2295.54	8.06003	7.73872							21	49.8468	-3.63213	6.57925
1204	1186.06	4.16445	7.07839							18	40.6531	-3.11326	6.57925
1205	968.661	3.40113	6.87591							10	18.5865	-1.72959	6.57925
1206	1088.43	3.82165	6.99249							11	21.1074	-1.90255	6.57925
1207	4089.65	14.3594	8.31621							16	34.7712	-2.76734	6.57925
1208	2068.21	7.26184	7.63444							12	23.7057	-2.07551	6.57925
1209	1592.26	5.59069	7.37291							14	29.1127	-2.42142	6.57925
1210	1155.31	4.05648	7.05212							9	16.1493	-1.55663	6.57925
1211	1600.52	5.61967	7.37808							16	34.7712	-2.76734	6.57925
1212	809.889	2.84366	6.6969							11	21.1074	-1.90255	6.57925
1213	854.876	3.00161	6.75096							17	37.6858	-2.9403	6.57925
1214	994.026	3.49019	6.90176							10	18.5865	-1.72959	6.57925
1215	1750.67	6.1469	7.46776							7	11.5586	-1.21071	6.57925
1216	678.158	2.38113	6.51938							10	18.5865	-1.72959	6.57925
1217	1904.06	6.68547	7.55174							4	5.55606	-0.691835	6.57925
1218	1558.04	5.47054	7.35118							16	34.7712	-2.76734	6.57925
1219	783.447	2.75081	6.6637							7	11.5586	-1.21071	6.57925
1220	805.223	2.82727	6.69112							9	16.1493	-1.55663	6.57925
1221	758.8	2.66427	6.63174							4	5.55606	-0.691835	6.57925
1222	666.911	2.34164	6.50266							21	49.8468	-3.63213	6.57925
1223	656.502	2.30509	6.48693							11	21.1074	-1.90255	6.57925
1224	662.724	2.32693	6.49636							9	16.1493	-1.55663	6.57925
1225	1757.01	6.16917	7.47137							4	5.55606	-0.691835	6.57925
1226	1209.87	4.24805	7.09827							14	29.1127	-2.42142	6.57925
1227	1321.98	4.64168	7.18688							7	11.5586	-1.21071	6.57925
1228	689.046	2.41935	6.53531							7	11.5586	-1.21071	6.57925
1229	1189.65	4.17705	7.08141							9	16.1493	-1.55663	6.57925
1230	877.849	3.08227	6.77747							17	37.6858	-2.9403	6.57925
1231	1530.28	5.37308	7.33321							10	18.5865	-1.72959	6.57925
1232	1560.19	5.4781	7.35257							23	56.1975	-3.97805	6.57925
1233	2648.38	9.29891	7.8817							9	16.1493	-1.55663	6.57925
1234	1369.84	4.80972	7.22245							4	5.55606	-0.691835	6.57925
1235	1913.27	6.71782	7.55657							16	34.7712	-2.76734	6.57925
1236	748.152	2.62688	6.61761							10	18.5865	-1.72959	6.57925
1237	966.746	3.39441	6.87394							6	9.42559	-1.03775	6.57925
1238	1076.82	3.7809	6.98177							9	16.1493	-1.55663	6.57925
1239	989.359	3.47381	6.89706							13	26.3757	-2.24846	6.57925
1240	1249.83	4.38836	7.13076							8	13.8036	-1.38367	6.57925
1241	1013.17	3.5574	6.92084							14	29.1127	-2.42142	6.57925
1242	1788.24	6.27881	7.48899							10	18.5865	-1.72959	6.57925
1243	1430.74	5.02355	7.26594							4	5.55606	-0.691835	6.57925
1244	699.814	2.45716	6.55081							6	9.42559	-1.03775	6.57925
1245	1223.87	4.2972	7.10977							11	21.1074	-1.90255	6.57925
1246	302.946	1.06369	5.71355							4	5.55606	-0.691835	6.57925
1247	1691.93	5.94063	7.43362							15	31.9125	-2.59438	6.57925
1248	852.005	2.99153	6.74759							7	11.5586	-1.21071	6.57925
1249	818.145	2.87264	6.70704							10	18.5865	-1.72959	6.57925
1250	1043.2	3.66285	6.95005							12	23.7057	-2.07551	6.57925
1251	1506.11	5.28822	7.31729							11	21.1074	-1.90255	6.57925
1252	755.45	2.65251	6.62731							5	7.41866	-0.864794	6.57925
1253	998.812	3.50699	6.90657							6	9.42559	-1.03775	6.57925
1254	1508.39	5.2962	7.3188							7	11.5586	-1.21071	6.57925
1255	1132.94	3.97792	7.03257							4	5.55606	-0.691835	6.57925
1256	791.942	2.78064	6.67449							10	18.5865	-1.72959	6.57925
1257	575.86	2.02194	6.35586							4	5.55606	-0.691835	6.57925
1258	1323.05	4.64546	7.1877							7	11.5586	-1.21071	6.57925
1259	989.12	3.47296	6.89682							10	18.5865	-1.72959	6.57925
1260	1040.45	3.65319	6.94741							5	7.41866	-0.864794	6.57925
1261	834.656	2.93062	6.72702							3	3.86221	-0.518876	6.57925
1262	1776.16	6.23638	7.48221							10	18.5865	-1.72959	6.57925
1263	856.073	3.00581	6.75236							3	3.86221	-0.518876	6.57925
1264	2172.43	7.62775	7.6836							13	26.3757	-2.24846	6.57925
1265	710.702	2.49539	6.56625							9	16.1493	-1.55663	6.57925
1266	799.241	2.80627	6.68366							13	26.3757	-2.24846	6.57925
1267	846.023	2.97053	6.74055							12	23.7057	-2.07551	6.57925
1268	834.776	2.93104	6.72716							9	16.1493	-1.55663	6.57925
1269	927.382	3.25619	6.83237							7	11.5586	-1.21071	6.57925
1270	1314.8	4.61648	7.18144							17	37.6858	-2.9403	6.57925
1271	827.956	2.90709	6.71896							5	7.41866	-0.864794	6.57925
1272	741.93	2.60504	6.60925							7	11.5586	-1.21071	6.57925
1273	599.55	2.10512	6.39618							6	9.42559	-1.03775	6.57925
1274	1171.34	4.11278	7.06591							7	11.5586	-1.21071	6.57925
1275	614.386	2.15721	6.42062							12	23.7057	-2.07551	6.57925
1276	747.793	2.62562	6.61713							11	21.1074	-1.90255	6.57925
1277	997.017	3.50069	6.90477							4	5.55606	-0.691835	6.57925
1278	969.498	3.40407	6.87678							4	5.55606	-0.691835	6.57925
1279	836.929	2.9386	6.72974							8	13.8036	-1.38367	6.57925
1280	1866.49	6.55356	7.53182							20	46.7359	-3.45918	6.57925
1281	520.583	1.82785	6.25495							8	13.8036	-1.38367	6.57925
1282	879.883	3.08941	6.77979							8	13.8036	-1.38367	6.57925
1283	1078.86	3.78804	6.98366							7	11.5586	-1.21071	6.57925
1284	694.191	2.43742	6.54275							3	3.86221	-0.518876	6.57925
1285	992.829	3.48599	6.90056							4	5.55606	-0.691835	6.57925
1286	744.682	2.6147	6.61296							6	9.42559	-1.03775	6.57925
1287	1531.36	5.37686	7.33391							15	31.9125	-2.59438	6.57925
1288	1139.16	3.99977	7.03804							4	5.55606	-0.691835	6.57925
1289	491.748	1.72661	6.19797							5	7.41866	-0.864794	6.57925
1290	1306.54	4.58749	7.17514							3	3.86221	-0.518876	6.57925
1291	232.354	0.815834	5.44826							2	2.37145	-0.345918	6.57925
1292	1541.41	5.41215	7.34045							7	11.5586	-1.21071	6.57925
1293	292.058	1.02546	5.67695							1	1.13585	-0.172959	6.57925
1294	1299.48	4.5627	7.16972							4	5.55606	-0.691835	6.57925
1295	1042.84	3.66159	6.9497							6	9.42559	-1.03775	6.57925
1296	1375.1	4.82821	7.22628							7	11.5586	-1.21071	6.57925
1297	835.853	2.93482	6.72845							6	9.42559	-1.03775	6.57925
1298	1495.94	5.25251	7.31051							5	7.41866	-0.864794	6.57925
1299	986.368	3.4633	6.89403							11	21.1074	-1.90255	6.57925
1300	1451.44	5.09623	7.28031							12	23.7057	-2.07551	6.57925
1301	1136.88	3.99179	7.03605							4	5.55606	-0.691835	6.57925
1302	1172.3	4.11614	7.06672							7	11.5586	-1.21071	6.57925
1303	1448.2	5.08489	7.27808							7	11.5586	-1.21071	6.57925
1304	897.71	3.15201	6.79985							9	16.1493	-1.55663	6.57925
1305	1623.37	5.69991	7.39226							8	13.8036	-1.38367	6.57925
1306	1233.08	4.32955	7.11727							10	18.5865	-1.72959	6.57925
1307	474.639	1.66654	6.16255							4	5.55606	-0.691835	6.57925
1308	1510.9	5.30502	7.32046							9	16.1493	-1.55663	6.57925
1309	1847.94	6.48844	7.52183							7	11.5586	-1.21071	6.57925
1310	473.442	1.66233	6.16003							4	5.55606	-0.691835	6.57925
1311	909.555	3.1936	6.81296							5	7.41866	-0.864794	6.57925
1312	1182.59	4.15227	7.07546							2	2.37145	-0.345918	6.57925
1313	886.583	3.11294	6.78737							7	11.5586	-1.21071	6.57925
1314	692.516	2.43154	6.54033							7	11.5586	-1.21071	6.57925
1315	680.671	2.38995	6.52308							6	9.42559	-1.03775	6.57925
1316	899.026	3.15663	6.80131							5	7.41866	-0.864794	6.57925
1317	868.516	3.0495	6.76679							9	16.1493	-1.55663	6.57925
1318	785.242	2.75711	6.66599							2	2.37145	-0.345918	6.57925
1319	1564.98	5.49491	7.35563							12	23.7057	-2.07551	6.57925
1320	1152.2	4.04556	7.04943							5	7.41866	-0.864794	6.57925
1321	1467.47	5.15252	7.29129							4	5.55606	-0.691835	6.57925
1322	1202.81	4.22326	7.09242							6	9.42559	-1.03775	6.57925
1323	1446.65	5.07943	7.27701							7	11.5586	-1.21071	6.57925
1324	806.3	2.83105	6.69246							1	1.13585	-0.172959	6.57925
1325	1070.96	3.76031	6.97631							7	11.5586	-1.21071	6.57925
1326	892.206	3.13268	6.7937							4	5.55606	-0.691835	6.57925
1327	1024.3	3.59647	6.93176							8	13.8036	-1.38367	6.57925
1328	919.964	3.23015	6.82433							9	16.1493	-1.55663	6.57925
1329	1145.98	4.02372	7.04401							6	9.42559	-1.03775	6.57925
1330	788.592	2.76888	6.67025							7	11.5586	-1.21071	6.57925
1331	623.24	2.1883	6.43493							2	2.37145	-0.345918	6.57925
1332	826.042	2.90037	6.71665							1	1.13585	-0.172959	6.57925
1333	786.558	2.76174	6.66767							4	5.55606	-0.691835	6.57925
1334	1029.56	3.61496	6.93689							5	7.41866	-0.864794	6.57925
1335	1487.57	5.2231	7.3049							9	16.1493	-1.55663	6.57925
1336	1041.29	3.65613	6.94821							4	5.55606	-0.691835	6.57925
1337	1176.97	4.13252	7.07069							11	21.1074	-1.90255	6.57925
1338	819.581	2.87768	6.70879							6	9.42559	-1.03775	6.57925
1339	623.958	2.19082	6.43608							4	5.55606	-0.691835	6.57925
1340	1450.6	5.09329	7.27973							13	26.3757	-2.24846	6.57925
1341	477.75	1.67746	6.16909							7	11.5586	-1.21071	6.57925
1342	534.462	1.87659	6.28126							8	13.8036	-1.38367	6.57925
1343	736.426	2.58571	6.60181							7	11.5586	-1.21071	6.57925
1344	353.556	1.24139	5.86804							3	3.86221	-0.518876	6.57925
1345	1187.02	4.16781	7.0792							3	3.86221	-0.518876	6.57925
1346	2722.68	9.55979	7.90937							25	62.7087	-4.32397	6.57925
1347	1258.56	4.41903	7.13773							7	11.5586	-1.21071	6.57925
1348	713.454	2.50505	6.57012							7	11.5586	-1.21071	6.57925
1349	707.352	2.48363	6.56153							5	7.41866	-0.864794	6.57925
1350	734.153	2.57773	6.59872							5	7.41866	-0.864794	6.57925
1351	1320.18	4.63538	7.18553							6	9.42559	-1.03775	6.57925
1352	827.717	2.90625	6.71867							6	9.42559	-1.03775	6.57925
1353	633.171	2.22317	6.45074							6	9.42559	-1.03775	6.57925
1354	444.488	1.56067	6.09692							3	3.86221	-0.518876	6.57925
1355	1119.3	3.93003	7.02046							12	23.7057	-2.07551	6.57925
1356	215.484	0.7566	5.37289							3	3.86221	-0.518876	6.57925
1357	895.437	3.14403	6.79731							8	13.8036	-1.38367	6.57925
1358	860.62	3.02178	6.75765							4	5.55606	-0.691835	6.57925
1359	530.155	1.86146	6.27317							4	5.55606	-0.691835	6.57925
1360	432.763	1.5195	6.07019							5	7.41866	-0.864794	6.57925
1361	1705.8	5.98936	7.44179							8	13.8036	-1.38367	6.57925
1362	1320.66	4.63706	7.18589							11	21.1074	-1.90255	6.57925
1363	881.438	3.09488	6.78155							3	3.86221	-0.518876	6.57925
1364	679.953	2.38743	6.52202							3	3.86221	-0.518876	6.57925
1365	738.58	2.59328	6.60473							9	16.1493	-1.55663	6.57925
1366	816.35	2.86634	6.70484							7	11.5586	-1.21071	6.57925
1367	1313.24	4.61102	7.18026							12	23.7057	-2.07551	6.57925
1368	1341.6	4.71058	7.20162							11	21.1074	-1.90255	6.57925
1369	882.754	3.0995	6.78305							10	18.5865	-1.72959	6.57925
1370	464.349	1.63041	6.14064							2	2.37145	-0.345918	6.57925
1371	624.676	2.19334	6.43723							9	16.1493	-1.55663	6.57925
1372	901.778	3.16629	6.80437							7	11.5586	-1.21071	6.57925
1373	891.488	3.13016	6.79289							6	9.42559	-1.03775	6.57925
1374	1026.93	3.60572	6.93433							3	3.86221	-0.518876	6.57925
1375	1103.86	3.87584	7.00657							13	26.3757	-2.24846	6.57925
1376	847.458	2.97557	6.74224							5	7.41866	-0.864794	6.57925
1377	1801.4	6.32502	7.49632							10	18.5865	-1.72959	6.57925
1378	1093.69	3.84013	6.99731							5	7.41866	-0.864794	6.57925
1379	1383.84	4.85887	7.23261							21	49.8468	-3.63213	6.57925
1380	736.306	2.58529	6.60165							5	7.41866	-0.864794	6.57925
1381	570.715	2.00388	6.34689							4	5.55606	-0.691835	6.57925
1382	1370.31	4.8114	7.2228							14	29.1127	-2.42142	6.57925
1383	1298.53	4.55934	7.16899							10	18.5865	-1.72959	6.57925
1384	895.556	3.14445	6.79745							10	18.5865	-1.72959	6.57925
1385	1512.81	5.31174	7.32173							7	11.5586	-1.21071	6.57925
1386	783.926	2.75249	6.66431							4	5.55606	-0.691835	6.57925
1387	811.564	2.84954	6.69896							4	5.55606	-0.691835	6.57925
1388	1201.01	4.21696	7.09092							4	5.55606	-0.691835	6.57925
1389	491.509	1.72577	6.19748							8	13.8036	-1.38367	6.57925
1390	634.607	2.22821	6.45301							5	7.41866	-0.864794	6.57925
1391	813.12	2.855	6.70088							9	16.1493	-1.55663	6.57925
1392	1705.09	5.98684	7.44137							19	43.6707	-3.28622	6.57925
1393	1319.82	4.63412	7.18525							9	16.1493	-1.55663	6.57925
1394	468.776	1.64595	6.15013							7	11.5586	-1.21071	6.57925
1395	1104.1	3.87668	7.00679							8	13.8036	-1.38367	6.57925
1396	520.224	1.82659	6.25426							4	5.55606	-0.691835	6.57925
1397	1063.42	3.73385	6.96925							7	11.5586	-1.21071	6.57925
1398	1699.82	5.96836	7.43828							20	46.7359	-3.45918	6.57925
1399	1105.06	3.88004	7.00765							9	16.1493	-1.55663	6.57925
1400	1417.46	4.97692	7.25662							12	23.7057	-2.07551	6.57925
1401	702.925	2.46809	6.55525							3	3.86221	-0.518876	6.57925
1402	1153.51	4.05018	7.05057							5	7.41866	-0.864794	6.57925
1403	1067.85	3.74939	6.9734							11	21.1074	-1.90255	6.57925
1404	1716.45	6.02675	7.44802							16	34.7712	-2.76734	6.57925
1405	1215.13	4.26653	7.10261							3	3.86221	-0.518876	6.57925
1406	564.015	1.98035	6.33508							8	13.8036	-1.38367	6.57925
1407	572.39	2.00976	6.34982							6	9.42559	-1.03775	6.57925
1408	552.649	1.94044	6.31472							6	9.42559	-1.03775	6.57925
1409	1703.65	5.9818	7.44053							7	11.5586	-1.21071	6.57925
1410	1126.36	3.95482	7.02674							5	7.41866	-0.864794	6.57925
1411	644.178	2.26182	6.46798							8	13.8036	-1.38367	6.57925
1412	1065.22	3.74015	6.97093							7	11.5586	-1.21071	6.57925
1413	1123.12	3.94348	7.02387							3	3.86221	-0.518876	6.57925
1414	685.935	2.40843	6.53078							7	11.5586	-1.21071	6.57925
1415	1656.03	5.8146	7.41218							14	29.1127	-2.42142	6.57925
1416	825.443	2.89827	6.71592							6	9.42559	-1.03775	6.57925
1417	1090.82	3.83005	6.99468							8	13.8036	-1.38367	6.57925
1418	850.33	2.98565	6.74562							8	13.8036	-1.38367	6.57925
1419	1947.73	6.8388	7.57442							9	16.1493	-1.55663	6.57925
1420	1528.61	5.36719	7.33211							10	18.5865	-1.72959	6.57925
1421	808.932	2.84029	6.69571							7	11.5586	-1.21071	6.57925
1422	702.087	2.46515	6.55406							5	7.41866	-0.864794	6.57925
1423	628.983	2.20846	6.4441							6	9.42559	-1.03775	6.57925
1424	459.204	1.61234	6.1295							9	16.1493	-1.55663	6.57925
1425	814.436	2.85962	6.7025							6	9.42559	-1.03775	6.57925
1426	920.802	3.23309	6.82524							4	5.55606	-0.691835	6.57925
1427	791.703	2.7798	6.67419							10	18.5865	-1.72959	6.57925
1428	2164.77	7.60087	7.68007							17	37.6858	-2.9403	6.57925
1429	1355.72	4.76015	7.21209							19	43.6707	-3.28622	6.57925
1430	1808.1	6.34855	7.50003							14	29.1127	-2.42142	6.57925
1431	1329.04	4.66647	7.19221							11	21.1074	-1.90255	6.57925
1432	1279.14	4.49129	7.15395							12	23.7057	-2.07551	6.57925
1433	908.718	3.19066	6.81203							5	7.41866	-0.864794	6.57925
1434	899.385	3.15789	6.80171							7	11.5586	-1.21071	6.57925
1435	1085.44	3.81115	6.98974							7	11.5586	-1.21071	6.57925
1436	1449.88	5.09077	7.27924							21	49.8468	-3.63213	6.57925
1437	1073.47	3.76914	6.97865							14	29.1127	-2.42142	6.57925
1438	1119.3	3.93003	7.02046							5	7.41866	-0.864794	6.57925
1439	1172.9	4.11824	7.06723							13	26.3757	-2.24846	6.57925
1440	1026.69	3.60488	6.93409							7	11.5586	-1.21071	6.57925
1441	888.019	3.11798	6.78899							5	7.41866	-0.864794	6.57925
1442	1613.32	5.66463	7.38605							22	53.0013	-3.80509	6.57925
1443	1437.08	5.04582	7.27037							10	18.5865	-1.72959	6.57925
1444	920.563	3.23225	6.82498							19	43.6707	-3.28622	6.57925
1445	1399.63	4.91433	7.24396							15	31.9125	-2.59438	6.57925
1446	1587	5.5722	7.3696							8	13.8036	-1.38367	6.57925
1447	810.129	2.8445	6.69719							15	31.9125	-2.59438	6.57925
1448	493.184	1.73165	6.20088							6	9.42559	-1.03775	6.57925
1449	1031.24	3.62084	6.93851							5	7.41866	-0.864794	6.57925
1450	1222.55	4.29258	7.1087							5	7.41866	-0.864794	6.57925
1451	896.155	3.14655	6.79811							8	13.8036	-1.38367	6.57925
1452	987.924	3.46876	6.89561							10	18.5865	-1.72959	6.57925
1453	833.699	2.92726	6.72587							13	26.3757	-2.24846	6.57925
1454	2174.22	7.63405	7.68443							8	13.8036	-1.38367	6.57925
1455	1310.61	4.60177	7.17825							5	7.41866	-0.864794	6.57925
1456	1119.65	3.93129	7.02078							3	3.86221	-0.518876	6.57925
1457	1589.75	5.58187	7.37133							6	9.42559	-1.03775	6.57925
1458	1195.15	4.19638	7.08603							3	3.86221	-0.518876	6.57925
1459	1811.57	6.36073	7.50195							12	23.7057	-2.07551	6.57925
1460	686.533	2.41053	6.53165							19	43.6707	-3.28622	6.57925
1461	2633.79	9.24766	7.87618							12	23.7057	-2.07551	6.57925
1462	1953.71	6.85981	7.57749							12	23.7057	-2.07551	6.57925
1463	955.858	3.35618	6.86261							12	23.7057	-2.07551	6.57925
1464	1364.21	4.78998	7.21833							8	13.8036	-1.38367	6.57925
1465	1693	5.94441	7.43426							15	31.9125	-2.59438	6.57925
1466	1612.12	5.66042	7.38531							12	23.7057	-2.07551	6.57925
1467	765.62	2.68822	6.64069							9	16.1493	-1.55663	6.57925
1468	2429.79	8.53139	7.79556							8	13.8036	-1.38367	6.57925
1469	644.896	2.26434	6.46909							5	7.41866	-0.864794	6.57925
1470	806.18	2.83063	6.69231							21	49.8468	-3.63213	6.57925
1471	1182.11	4.15059	7.07506							10	18.5865	-1.72959	6.57925
1472	633.889	2.22569	6.45187							20	46.7359	-3.45918	6.57925
1473	1540.81	5.41004	7.34006							5	7.41866	-0.864794	6.57925
1474	956.337	3.35786	6.86311							18	40.6531	-3.11326	6.57925
1475	765.979	2.68948	6.64115							13	26.3757	-2.24846	6.57925
1476	2052.66	7.20723	7.62689							30	79.6148	-5.18876	6.57925
1477	977.754	3.43306	6.88526							9	16.1493	-1.55663	6.57925
1478	1322.22	4.64252	7.18707							1	1.13585	-0.172959	6.57925
1479	1599.68	5.61673	7.37756							9	16.1493	-1.55663	6.57925
1480	1643.11	5.76923	7.40435							11	21.1074	-1.90255	6.57925
1481	919.246	3.22763	6.82355							16	34.7712	-2.76734	6.57925
1482	940.544	3.3024	6.84646							6	9.42559	-1.03775	6.57925
1483	777.345	2.72939	6.65588							13	26.3757	-2.24846	6.57925
1484	965.191	3.38894	6.87233							5	7.41866	-0.864794	6.57925
1485	1254.5	4.40475	7.13449							12	23.7057	-2.07551	6.57925
1486	1117.62	3.92415	7.01896							4	5.55606	-0.691835	6.57925
1487	2151.73	7.55507	7.67403							15	31.9125	-2.59438	6.57925
1488	1170.39	4.10942	7.06509							7	11.5586	-1.21071	6.57925
1489	875.336	3.07345	6.77461							3	3.86221	-0.518876	6.57925
1490	2059.84	7.23244	7.63038							9	16.1493	-1.55663	6.57925
1491	943.535	3.31291	6.84963							11	21.1074	-1.90255	6.57925
1492	1166.56	4.09597	7.06181							14	29.1127	-2.42142	6.57925
1493	1152.2	4.04556	7.04943							4	5.55606	-0.691835	6.57925
1494	2076.71	7.29167	7.63854							14	29.1127	-2.42142	6.57925
1495	1197.66	4.2052	7.08813							5	7.41866	-0.864794	6.57925
1496	1719.44	6.03725	7.44976							8	13.8036	-1.38367	6.57925
1497	1539.5	5.40542	7.33921							15	31.9125	-2.59438	6.57925
1498	737.862	2.59076	6.60376							9	16.1493	-1.55663	6.57925
1499	1747.32	6.13514	7.46584							12	23.7057	-2.07551	6.57925
1500	1598.96	5.61421	7.37711							8	13.8036	-1.38367	6.57925
1501	1771.85	6.22126	7.47978							8	13.8036	-1.38367	6.57925
1502	619.292	2.17444	6.42858							9	16.1493	-1.55663	6.57925
1503	1729.37	6.07212	7.45552							12	23.7057	-2.07551	6.57925
1504	726.735	2.55169	6.58856							6	9.42559	-1.03775	6.57925
1505	1542.73	5.41677	7.34131							10	18.5865	-1.72959	6.57925
1506	895.437	3.14403	6.79731							17	37.6858	-2.9403	6.57925
1507	1067.85	3.74939	6.9734							3	3.86221	-0.518876	6.57925
1508	2229.98	7.82982	7.70975							14	29.1127	-2.42142	6.57925
1509	1044.04	3.66579	6.95085							9	16.1493	-1.55663	6.57925
1510	1498.46	5.26133	7.31219							11	21.1074	-1.90255	6.57925
1511	1444.14	5.0706	7.27527							5	7.41866	-0.864794	6.57925
1512	1839.09	6.45735	7.51703							22	53.0013	-3.80509	6.57925
1513	1959.22	6.87913	7.5803							12	23.7057	-2.07551	6.57925
1514	990.795	3.47885	6.89851							3	3.86221	-0.518876	6.57925
1515	1961.13	6.88586	7.58128							7	11.5586	-1.21071	6.57925
1516	1481.83	5.20294	7.30103							5	7.41866	-0.864794	6.57925
1517	1184.86	4.16025	7.07738							7	11.5586	-1.21071	6.57925
1518	460.281	1.61612	6.13184							3	3.86221	-0.518876	6.57925
1519	663.801	2.33071	6.49798							8	13.8036	-1.38367	6.57925
1520	1855	6.51323	7.52564							27	69.3686	-4.66989	6.57925
1521	613.31	2.15343	6.41887							6	9.42559	-1.03775	6.57925
1522	1049.06	3.68343	6.95565							12	23.7057	-2.07551	6.57925
1523	1425.35	5.00465	7.26217							12	23.7057	-2.07551	6.57925
1524	807.377	2.83483	6.69379							5	7.41866	-0.864794	6.57925
1525	841.596	2.95498	6.7353							12	23.7057	-2.07551	6.57925
1526	878.327	3.08395	6.77802							4	5.55606	-0.691835	6.57925
1527	595.841	2.0921	6.38997							4	5.55606	-0.691835	6.57925
1528	859.782	3.01884	6.75668							9	16.1493	-1.55663	6.57925
1529	949.756	3.33475	6.85621							9	16.1493	-1.55663	6.57925
1530	1519.28	5.33443	7.32599							19	43.6707	-3.28622	6.57925
1531	595.961	2.09252	6.39017							8	13.8036	-1.38367	6.57925
1532	1224.94	4.30098	7.11065							8	13.8036	-1.38367	6.57925
1533	1572.76	5.52221	7.36059							9	16.1493	-1.55663	6.57925
1534	1959.46	6.87997	7.58042							15	31.9125	-2.59438	6.57925
1535	1128.63	3.9628	7.02876							6	9.42559	-1.03775	6.57925
1536	731.76	2.56933	6.59545							8	13.8036	-1.38367	6.57925
1537	1302.95	4.57489	7.17239							11	21.1074	-1.90255	6.57925
1538	669.065	2.3492	6.50588							3	3.86221	-0.518876	6.57925
1539	1435.88	5.04162	7.26953							12	23.7057	-2.07551	6.57925
1540	1000.49	3.51287	6.90824							7	11.5586	-1.21071	6.57925
1541	1922.13	6.7489	7.56119							16	34.7712	-2.76734	6.57925
1542	2553.86	8.96703	7.84536							23	56.1975	-3.97805	6.57925
1543	1105.78	3.88256	7.0083							10	18.5865	-1.72959	6.57925
1544	1498.58	5.26175	7.31227							8	13.8036	-1.38367	6.57925
1545	1774.84	6.23176	7.48147							14	29.1127	-2.42142	6.57925
1546	599.311	2.10428	6.39578							13	26.3757	-2.24846	6.57925
1547	523.216	1.8371	6.25999							4	5.55606	-0.691835	6.57925
1548	994.145	3.49061	6.90188							8	13.8036	-1.38367	6.57925
1549	1153.87	4.05144	7.05088							11	21.1074	-1.90255	6.57925
1550	1360.62	4.77737	7.2157							15	31.9125	-2.59438	6.57925
1551	1439.11	5.05296	7.27178							9	16.1493	-1.55663	6.57925
1552	1842.2	6.46828	7.51872							13	26.3757	-2.24846	6.57925
1553	2167.76	7.61137	7.68145							6	9.42559	-1.03775	6.57925
1554	549.299	1.92868	6.30864							9	16.1493	-1.55663	6.57925
1555	1018.43	3.57589	6.92602							10	18.5865	-1.72959	6.57925
1556	1324.37	4.65008	7.18869							4	5.55606	-0.691835	6.57925
1557	1038.3	3.64563	6.94534							1	1.13585	-0.172959	6.57925
1558	2028.61	7.12279	7.61511							11	21.1074	-1.90255	6.57925
1559	1028.13	3.60992	6.93549							6	9.42559	-1.03775	6.57925
1560	1572.88	5.52263	7.36066							5	7.41866	-0.864794	6.57925
1561	951.072	3.33937	6.85759							4	5.55606	-0.691835	6.57925
1562	1002.4	3.5196	6.91015							8	13.8036	-1.38367	6.57925
1563	1334.54	4.68579	7.19634							15	31.9125	-2.59438	6.57925
1564	524.292	1.84088	6.26205							6	9.42559	-1.03775	6.57925
1565	937.792	3.29274	6.84353							9	16.1493	-1.55663	6.57925
1566	1019.15	3.57841	6.92673							16	34.7712	-2.76734	6.57925
1567	1722.91	6.04944	7.45177							9	16.1493	-1.55663	6.57925
1568	926.904	3.25451	6.83185							11	21.1074	-1.90255	6.57925
1569	1495.59	5.25125	7.31027							4	5.55606	-0.691835	6.57925
1570	1014.25	3.56119	6.9219							13	26.3757	-2.24846	6.57925
1571	1046.67	3.67503	6.95337							6	9.42559	-1.03775	6.57925
1572	1456.7	5.11471	7.28393							8	13.8036	-1.38367	6.57925
1573	687.969	2.41557	6.53374							4	5.55606	-0.691835	6.57925
1574	573.467	2.01354	6.3517							4	5.55606	-0.691835	6.57925
1575	1778.67	6.2452	7.48362							9	16.1493	-1.55663	6.57925
1576	2180.2	7.65506	7.68717							14	29.1127	-2.42142	6.57925
1577	977.634	3.43264	6.88514							4	5.55606	-0.691835	6.57925
1578	1188.93	4.17453	7.08081							14	29.1127	-2.42142	6.57925
1579	1422.6	4.99499	7.26024							12	23.7057	-2.07551	6.57925
1580	718.958	2.52438	6.5778							15	31.9125	-2.59438	6.57925
1581	700.532	2.45968	6.55184							10	18.5865	-1.72959	6.57925
1582	1268.02	4.45222	7.14521							10	18.5865	-1.72959	6.57925
1583	581.244	2.04084	6.36517							2	2.37145	-0.345918	6.57925
1584	555.52	1.95052	6.3199							10	18.5865	-1.72959	6.57925
1585	1175.17	4.12622	7.06917							15	31.9125	-2.59438	6.57925
1586	1362.42	4.78368	7.21702							15	31.9125	-2.59438	6.57925
1587	1488.05	5.22478	7.30522							11	21.1074	-1.90255	6.57925
1588	600.388	2.10806	6.39758							16	34.7712	-2.76734	6.57925
1589	2347.95	8.24404	7.7613							15	31.9125	-2.59438	6.57925
1590	1331.19	4.67403	7.19383							11	21.1074	-1.90255	6.57925
1591	519.267	1.82323	6.25242							10	18.5865	-1.72959	6.57925
1592	2458.26	8.63137	7.80721							22	53.0013	-3.80509	6.57925
1593	751.861	2.63991	6.62255							5	7.41866	-0.864794	6.57925
1594	1511.86	5.30838	7.32109							13	26.3757	-2.24846	6.57925
1595	2874.51	10.0929	7.96364							18	40.6531	-3.11326	6.57925
1596	911.469	3.20032	6.81506							5	7.41866	-0.864794	6.57925
1597	585.551	2.05597	6.37255							2	2.37145	-0.345918	6.57925
1598	1796.02	6.30612	7.49333							13	26.3757	-2.24846	6.57925
1599	772.918	2.71384	6.65017							5	7.41866	-0.864794	6.57925
1600	909.555	3.1936	6.81296							6	9.42559	-1.03775	6.57925
1601	407.517	1.43086	6.01008							7	11.5586	-1.21071	6.57925
1602	652.434	2.2908	6.48071							4	5.55606	-0.691835	6.57925
1603	701.011	2.46136	6.55252							6	9.42559	-1.03775	6.57925
1604	701.968	2.46473	6.55389							7	11.5586	-1.21071	6.57925
1605	1652.08	5.80074	7.40979							14	29.1127	-2.42142	6.57925
1606	1044.4	3.66705	6.95119							4	5.55606	-0.691835	6.57925
1607	355.59	1.24854	5.87378							2	2.37145	-0.345918	6.57925
1608	579.808	2.0358	6.3627							3	3.86221	-0.518876	6.57925
1609	1197.43	4.20436	7.08793							13	26.3757	-2.24846	6.57925
1610	589.261	2.06899	6.37887							12	23.7057	-2.07551	6.57925
1611	608.165	2.13537	6.41045							6	9.42559	-1.03775	6.57925
1612	1398.91	4.91181	7.24345							10	18.5865	-1.72959	6.57925
1613	606.37	2.12907	6.40749							4	5.55606	-0.691835	6.57925
1614	1602.55	5.62682	7.37935							13	26.3757	-2.24846	6.57925
1615	806.898	2.83315	6.6932							6	9.42559	-1.03775	6.57925
1616	412.064	1.44682	6.02118							4	5.55606	-0.691835	6.57925
1617	2547.64	8.94518	7.84292							17	37.6858	-2.9403	6.57925
1618	792.66	2.78316	6.67539							4	5.55606	-0.691835	6.57925
1619	923.793	3.24359	6.82849							11	21.1074	-1.90255	6.57925
1620	1427.27	5.01137	7.26352							10	18.5865	-1.72959	6.57925
1621	760.355	2.66973	6.63379							11	21.1074	-1.90255	6.57925
1622	791.344	2.77854	6.67373							8	13.8036	-1.38367	6.57925
1623	1500.49	5.26847	7.31355							12	23.7057	-2.07551	6.57925
1624	879.524	3.08815	6.77938							5	7.41866	-0.864794	6.57925
1625	2140.24	7.51474	7.66867							12	23.7057	-2.07551	6.57925
1626	685.457	2.40675	6.53009							5	7.41866	-0.864794	6.57925
1627	562.22	1.97405	6.33189							11	21.1074	-1.90255	6.57925
1628	2663.22	9.351	7.88729							8	13.8036	-1.38367	6.57925
1629	3983.4	13.9864	8.28989							15	31.9125	-2.59438	6.57925
1630	1130.3	3.96868	7.03024							8	13.8036	-1.38367	6.57925
1631	1665.36	5.84737	7.4178							8	13.8036	-1.38367	6.57925
1632	1240.14	4.35433	7.12298							11	21.1074	-1.90255	6.57925
1633	750.305	2.63445	6.62048							5	7.41866	-0.864794	6.57925
1634	1196.95	4.20268	7.08753							11	21.1074	-1.90255	6.57925
1635	1420.21	4.98658	7.25856							4	5.55606	-0.691835	6.57925
1636	709.625	2.49161	6.56474							13	26.3757	-2.24846	6.57925
1637	950.833	3.33853	6.85734							8	13.8036	-1.38367	6.57925
1638	617.856	2.1694	6.42626							5	7.41866	-0.864794	6.57925
1639	1142.03	4.00985	7.04056							11	21.1074	-1.90255	6.57925
1640	1153.4	4.04976	7.05047							10	18.5865	-1.72959	6.57925
1641	921.4	3.23519	6.82589							6	9.42559	-1.03775	6.57925
1642	372.819	1.30903	5.92109							4	5.55606	-0.691835	6.57925
1643	1644.31	5.77343	7.40507							14	29.1127	-2.42142	6.57925
1644	1468.19	5.15504	7.29178							8	13.8036	-1.38367	6.57925
1645	936.236	3.28728	6.84187							8	13.8036	-1.38367	6.57925
1646	1035.3	3.63512	6.94245							7	11.5586	-1.21071	6.57925
1647	823.05	2.88987	6.71302							5	7.41866	-0.864794	6.57925
1648	1012.93	3.55656	6.9206							12	23.7057	-2.07551	6.57925
1649	1251.74	4.39508	7.13229							11	21.1074	-1.90255	6.57925
1650	1205.2	4.23167	7.0944							9	16.1493	-1.55663	6.57925
1651	1014.72	3.56287	6.92237							10	18.5865	-1.72959	6.57925
1652	446.163	1.56655	6.10068							6	9.42559	-1.03775	6.57925
1653	2351.9	8.2579	7.76298							20	46.7359	-3.45918	6.57925
1654	1111.76	3.90357	7.0137							11	21.1074	-1.90255	6.57925
1655	1483.62	5.20924	7.30224							11	21.1074	-1.90255	6.57925
1656	994.026	3.49019	6.90176							14	29.1127	-2.42142	6.57925
1657	1658.9	5.82468	7.41391							10	18.5865	-1.72959	6.57925
1658	1325.93	4.65555	7.18987							5	7.41866	-0.864794	6.57925
1659	1286.92	4.51859	7.16001							7	11.5586	-1.21071	6.57925
1660	717.043	2.51766	6.57514							6	9.42559	-1.03775	6.57925
1661	1817.55	6.38174	7.50525							10	18.5865	-1.72959	6.57925
1662	1117.38	3.92331	7.01874							10	18.5865	-1.72959	6.57925
1663	1614.75	5.66967	7.38694							6	9.42559	-1.03775	6.57925
1664	1308.1	4.59295	7.17633							5	7.41866	-0.864794	6.57925
1665	1447.01	5.08069	7.27725							14	29.1127	-2.42142	6.57925
1666	1309.53	4.59799	7.17743							10	18.5865	-1.72959	6.57925
1667	811.684	2.84996	6.69911							5	7.41866	-0.864794	6.57925
1668	930.613	3.26754	6.83584							7	11.5586	-1.21071	6.57925
1669	509.097	1.78752	6.23264							5	7.41866	-0.864794	6.57925
1670	982.779	3.4507	6.89038							9	16.1493	-1.55663	6.57925
1671	861.337	3.0243	6.75849							6	9.42559	-1.03775	6.57925
1672	885.626	3.10958	6.78629							8	13.8036	-1.38367	6.57925
1673	405.244	1.42288	6.00449							1	1.13585	-0.172959	6.57925
1674	984.574	3.457	6.89221							9	16.1493	-1.55663	6.57925
1675	1185.58	4.16277	7.07799							6	9.42559	-1.03775	6.57925
1676	1472.01	5.16849	7.29439							10	18.5865	-1.72959	6.57925
1677	1308.1	4.59295	7.17633							6	9.42559	-1.03775	6.57925
1678	723.385	2.53992	6.58394							1	1.13585	-0.172959	6.57925
1679	2503.97	8.79185	7.82563							15	31.9125	-2.59438	6.57925
1680	1489	5.22814	7.30586							13	26.3757	-2.24846	6.57925
1681	1155.55	4.05732	7.05233							4	5.55606	-0.691835	6.57925
1682	443.65	1.55773	6.09504							9	16.1493	-1.55663	6.57925
1683	889.335	3.1226	6.79047							5	7.41866	-0.864794	6.57925
1684	726.256	2.55001	6.5879							4	5.55606	-0.691835	6.57925
1685	1576.23	5.53439	7.36279							11	21.1074	-1.90255	6.57925
1686	735.11	2.58109	6.60002							5	7.41866	-0.864794	6.57925
1687	753.177	2.64453	6.6243							4	5.55606	-0.691835	6.57925
1688	1965.8	6.90224	7.58365							26	66.0208	-4.49693	6.57925
1689	507.302	1.78122	6.22911							15	31.9125	-2.59438	6.57925
1690	288.827	1.01412	5.66583							7	11.5586	-1.21071	6.57925
1691	680.072	2.38785	6.5222							17	37.6858	-2.9403	6.57925
1692	624.437	2.1925	6.43685							15	31.9125	-2.59438	6.57925
1693	843.63	2.96212	6.73771							15	31.9125	-2.59438	6.57925
1694	745.639	2.61806	6.61424							20	46.7359	-3.45918	6.57925
1695	1779.27	6.2473	7.48396							23	56.1975	-3.97805	6.57925
1696	856.91	3.00875	6.75333							17	37.6858	-2.9403	6.57925
1697	1278.31	4.48835	7.15329							28	72.7509	-4.84285	6.57925
1698	1752.59	6.15362	7.46885							26	66.0208	-4.49693	6.57925
1699	750.425	2.63487	6.62064							28	72.7509	-4.84285	6.57925
1700	1744.81	6.12632	7.4644							18	40.6531	-3.11326	6.57925
1701	1826.41	6.41282	7.51011							19	43.6707	-3.28622	6.57925
1702	2325.22	8.16422	7.75157							16	34.7712	-2.76734	6.57925
1703	1919.49	6.73966	7.55982							23	56.1975	-3.97805	6.57925
1704	498.568	1.75056	6.21174							14	29.1127	-2.42142	6.57925
1705	2033.76	7.14086	7.61764							47	142.386	-8.12906	6.57925
1706	562.938	1.97657	6.33317							16	34.7712	-2.76734	6.57925
1707	1223.39	4.29552	7.10938							26	66.0208	-4.49693	6.57925
1708	947.483	3.32677	6.85381							23	56.1975	-3.97805	6.57925
1709	639.991	2.24711	6.46145							21	49.8468	-3.63213	6.57925
1710	793.976	2.78778	6.67705							21	49.8468	-3.63213	6.57925
1711	334.891	1.17586	5.81381							13	26.3757	-2.24846	6.57925
1712	370.666	1.30147	5.9153							13	26.3757	-2.24846	6.57925
1713	324.602	1.13973	5.7826							15	31.9125	-2.59438	6.57925
1714	344.822	1.21073	5.84303							13	26.3757	-2.24846	6.57925
1715	1966.28	6.90392	7.5839							24	59.4338	-4.15101	6.57925
1716	455.854	1.60058	6.12217							10	18.5865	-1.72959	6.57925
1717	359.898	1.26366	5.88582							11	21.1074	-1.90255	6.57925
1718	552.05	1.93834	6.31364							16	34.7712	-2.76734	6.57925
1719	1167.51	4.09933	7.06263							29	76.1667	-5.0158	6.57925
1720	1157.58	4.06447	7.05409							30	79.6148	-5.18876	6.57925
1721	1473.33	5.17311	7.29528							33	90.1432	-5.70764	6.57925
1722	1246.96	4.37828	7.12846							34	93.7111	-5.8806	6.57925
1723	1358.35	4.76939	7.21403							33	90.1432	-5.70764	6.57925
1724	749.468	2.6315	6.61936							18	40.6531	-3.11326	6.57925
1725	606.849	2.13075	6.40828							18	40.6531	-3.11326	6.57925
1726	802.352	2.81719	6.68755							26	66.0208	-4.49693	6.57925
1727	828.315	2.90835	6.71939							19	43.6707	-3.28622	6.57925
1728	967.703	3.39777	6.87493							31	83.0942	-5.36172	6.57925
1729	1175.65	4.1279	7.06958							32	86.604	-5.53468	6.57925
1730	1058.63	3.71704	6.96474							20	46.7359	-3.45918	6.57925
1731	959.807	3.37004	6.86673							18	40.6531	-3.11326	6.57925
1732	1301.52	4.56985	7.17129							30	79.6148	-5.18876	6.57925
1733	754.971	2.65083	6.62668							19	43.6707	-3.28622	6.57925
1734	1135.69	3.98759	7.03499							29	76.1667	-5.0158	6.57925
1735	925.588	3.24989	6.83043							25	62.7087	-4.32397	6.57925
1736	767.295	2.6941	6.64287							13	26.3757	-2.24846	6.57925
1737	1051.58	3.69226	6.95805							23	56.1975	-3.97805	6.57925
1738	920.204	3.23099	6.82459							22	53.0013	-3.80509	6.57925
1739	1462.32	5.13446	7.28778							29	76.1667	-5.0158	6.57925
1740	778.422	2.73317	6.65727							14	29.1127	-2.42142	6.57925
1741	1580.41	5.5491	7.36544							32	86.604	-5.53468	6.57925
1742	1194.79	4.19512	7.08573							31	83.0942	-5.36172	6.57925
1743	1175.89	4.12874	7.06978							22	53.0013	-3.80509	6.57925
1744	3347.6	11.754	8.116							43	126.991	-7.43723	6.57925
1745	835.733	2.9344	6.72831							28	72.7509	-4.84285	6.57925
1746	828.315	2.90835	6.71939							25	62.7087	-4.32397	6.57925
1747	1138.32	3.99683	7.03731							44	130.808	-7.61019	6.57925
1748	3612.97	12.6858	8.19229							51	158.107	-8.8209	6.57925
1749	642.982	2.25762	6.46612							18	40.6531	-3.11326	6.57925
1750	241.567	0.848181	5.48715							8	13.8036	-1.38367	6.57925
1751	348.77	1.22459	5.85441							9	16.1493	-1.55663	6.57925
1752	981.223	3.44524	6.8888							29	76.1667	-5.0158	6.57925
1753	851.526	2.98985	6.74703							18	40.6531	-3.11326	6.57925
1754	1066.65	3.74519	6.97228							30	79.6148	-5.18876	6.57925
1755	534.582	1.87701	6.28149							18	40.6531	-3.11326	6.57925
1756	996.06	3.49733	6.90381							15	31.9125	-2.59438	6.57925
1757	925.109	3.24821	6.82991							14	29.1127	-2.42142	6.57925
1758	784.165	2.75333	6.66462							17	37.6858	-2.9403	6.57925
1759	706.634	2.48111	6.56051							22	53.0013	-3.80509	6.57925
1760	1131.38	3.97246	7.03119							25	62.7087	-4.32397	6.57925
1761	960.525	3.37256	6.86748							9	16.1493	-1.55663	6.57925
1762	1659.02	5.8251	7.41398							45	134.646	-7.78314	6.57925
1763	1063.78	3.73511	6.96958							12	23.7057	-2.07551	6.57925
1764	2059	7.2295	7.62998							26	66.0208	-4.49693	6.57925
1765	2089.03	7.33494	7.64446							34	93.7111	-5.8806	6.57925
1766	1778.31	6.24394	7.48342							25	62.7087	-4.32397	6.57925
1767	721.47	2.5332	6.58129							17	37.6858	-2.9403	6.57925
1768	1583.05	5.55834	7.36711							20	46.7359	-3.45918	6.57925
1769	1398.43	4.91013	7.24311							25	62.7087	-4.32397	6.57925
1770	689.884	2.4223	6.53652							24	59.4338	-4.15101	6.57925
1771	543.795	1.90935	6.29857							15	31.9125	-2.59438	6.57925
1772	1015.68	3.56623	6.92332							26	66.0208	-4.49693	6.57925
1773	1786.81	6.27377	7.48818							38	108.253	-6.57243	6.57925
1774	2315.64	8.13061	7.74744							44	130.808	-7.61019	6.57925
1775	862.055	3.02682	6.75932							19	43.6707	-3.28622	6.57925
1776	581.603	2.04211	6.36579							10	18.5865	-1.72959	6.57925
1777	684.619	2.40381	6.52886							9	16.1493	-1.55663	6.57925
1778	526.446	1.84844	6.26615							21	49.8468	-3.63213	6.57925
1779	509.815	1.79005	6.23405							15	31.9125	-2.59438	6.57925
1780	1135.57	3.98717	7.03489							32	86.604	-5.53468	6.57925
1781	1332.75	4.67949	7.195							31	83.0942	-5.36172	6.57925
1782	2650.89	9.30773	7.88265							56	178.182	-9.68569	6.57925
1783	1147.65	4.0296	7.04547							28	72.7509	-4.84285	6.57925
1784	1547.63	5.43399	7.34448							38	108.253	-6.57243	6.57925
1785	1204.84	4.2304	7.0941							29	76.1667	-5.0158	6.57925
1786	1770.41	6.21622	7.47897							36	100.929	-6.22652	6.57925
1787	2704.5	9.49594	7.90267							49	150.207	-8.47498	6.57925
1788	925.468	3.24947	6.8303							26	66.0208	-4.49693	6.57925
1789	1417.58	4.97734	7.2567							41	119.426	-7.09131	6.57925
1790	393.877	1.38297	5.97604							8	13.8036	-1.38367	6.57925
1791	327.952	1.15149	5.79287							12	23.7057	-2.07551	6.57925
1792	2027.77	7.11985	7.61469							33	90.1432	-5.70764	6.57925
1793	1561.99	5.4844	7.35372							12	23.7057	-2.07551	6.57925
1794	903.812	3.17343	6.80662							9	16.1493	-1.55663	6.57925
1795	915.777	3.21544	6.81977							24	59.4338	-4.15101	6.57925
1796	1280.46	4.49591	7.15497							22	53.0013	-3.80509	6.57925
1797	1142.87	4.01279	7.04129							31	83.0942	-5.36172	6.57925
1798	1215.25	4.26695	7.10271							27	69.3686	-4.66989	6.57925
1799	1675.41	5.88266	7.42382							14	29.1127	-2.42142	6.57925
1800	1610.81	5.6558	7.38449							27	69.3686	-4.66989	6.57925
1801	871.148	3.05875	6.76981							30	79.6148	-5.18876	6.57925
1802	1069.16	3.75401	6.97463							22	53.0013	-3.80509	6.57925
1803	3015.1	10.5865	8.01139							53	166.083	-9.16681	6.57925
1804	425.943	1.49556	6.0543							12	23.7057	-2.07551	6.57925
1805	344.104	1.20821	5.84094							8	13.8036	-1.38367	6.57925
1806	1316.23	4.62152	7.18253							29	76.1667	-5.0158	6.57925
1807	2048.83	7.19379	7.62503							36	100.929	-6.22652	6.57925
1808	1522.74	5.34661	7.32827							40	115.677	-6.91835	6.57925
1809	426.421	1.49724	6.05543							11	21.1074	-1.90255	6.57925
1810	407.038	1.42918	6.00891							12	23.7057	-2.07551	6.57925
1811	784.165	2.75333	6.66462							22	53.0013	-3.80509	6.57925
1812	382.75	1.3439	5.94738							13	26.3757	-2.24846	6.57925
1813	522.139	1.83332	6.25793							16	34.7712	-2.76734	6.57925
1814	439.822	1.54429	6.08637							15	31.9125	-2.59438	6.57925
1815	600.866	2.10974	6.39837							15	31.9125	-2.59438	6.57925
1816	812.88	2.85416	6.70058							17	37.6858	-2.9403	6.57925
1817	1439.71	5.05506	7.2722							28	72.7509	-4.84285	6.57925
1818	648.605	2.27736	6.47482							16	34.7712	-2.76734	6.57925
1819	788.951	2.77014	6.6707							17	37.6858	-2.9403	6.57925
1820	865.286	3.03816	6.76306							27	69.3686	-4.66989	6.57925
1821	1644.9	5.77553	7.40544							35	97.3067	-6.05356	6.57925
1822	1124.32	3.94768	7.02493							24	59.4338	-4.15101	6.57925
1823	1423.44	4.99793	7.26083							32	86.604	-5.53468	6.57925
1824	1343.39	4.71688	7.20295							23	56.1975	-3.97805	6.57925
1825	1246.12	4.37534	7.12779							32	86.604	-5.53468	6.57925
1826	868.038	3.04782	6.76624							29	76.1667	-5.0158	6.57925
1827	883.352	3.1016	6.78372							29	76.1667	-5.0158	6.57925
1828	991.752	3.48221	6.89947							30	79.6148	-5.18876	6.57925
1829	415.294	1.45817	6.02899							17	37.6858	-2.9403	6.57925
1830	409.192	1.43674	6.01418							12	23.7057	-2.07551	6.57925
1831	661.168	2.32147	6.49401							9	16.1493	-1.55663	6.57925
1832	724.342	2.54328	6.58526							8	13.8036	-1.38367	6.57925
1833	874.14	3.06925	6.77324							7	11.5586	-1.21071	6.57925
1834	600.148	2.10722	6.39718							13	26.3757	-2.24846	6.57925
1835	873.661	3.06757	6.77269							16	34.7712	-2.76734	6.57925
1836	851.766	2.99069	6.74731							18	40.6531	-3.11326	6.57925
1837	763.945	2.68234	6.6385							17	37.6858	-2.9403	6.57925
1838	1724.47	6.0549	7.45267							22	53.0013	-3.80509	6.57925
1839	590.936	2.07487	6.38171							15	31.9125	-2.59438	6.57925
1840	1196.59	4.20142	7.08723							17	37.6858	-2.9403	6.57925
1841	1998.46	7.01693	7.60013							24	59.4338	-4.15101	6.57925
1842	867.2	3.04488	6.76527							18	40.6531	-3.11326	6.57925
1843	1086.51	3.81493	6.99073							22	53.0013	-3.80509	6.57925
1844	920.204	3.23099	6.82459							19	43.6707	-3.28622	6.57925
1845	844.826	2.96632	6.73913							5	7.41866	-0.864794	6.57925
1846	749.946	2.63319	6.62							21	49.8468	-3.63213	6.57925
1847	1213.22	4.25981	7.10103							17	37.6858	-2.9403	6.57925
1848	405.722	1.42456	6.00567							7	11.5586	-1.21071	6.57925
1849	779.14	2.73569	6.65819							25	62.7087	-4.32397	6.57925
1850	574.783	2.01816	6.35399							14	29.1127	-2.42142	6.57925
1851	1014.96	3.56371	6.92261							19	43.6707	-3.28622	6.57925
1852	561.024	1.96985	6.32976							10	18.5865	-1.72959	6.57925
1853	505.268	1.77408	6.22509							17	37.6858	-2.9403	6.57925
1854	1207.95	4.24133	7.09668							26	66.0208	-4.49693	6.57925
1855	1196.23	4.20016	7.08693							23	56.1975	-3.97805	6.57925
1856	1474.05	5.17563	7.29577							33	90.1432	-5.70764	6.57925
1857	925.588	3.24989	6.83043							18	40.6531	-3.11326	6.57925
1858	1718.25	6.03305	7.44906							32	86.604	-5.53468	6.57925
1859	1101.71	3.86828	7.00462							32	86.604	-5.53468	6.57925
1860	622.762	2.18662	6.43416							16	34.7712	-2.76734	6.57925
1861	419.601	1.47329	6.03931							12	23.7057	-2.07551	6.57925
1862	1263.71	4.43709	7.14181							21	49.8468	-3.63213	6.57925
1863	1092.73	3.83677	6.99644							16	34.7712	-2.76734	6.57925
1864	367.914	1.29181	5.90785							7	11.5586	-1.21071	6.57925
1865	547.025	1.9207	6.30449							8	13.8036	-1.38367	6.57925
1866	415.653	1.45943	6.02985							5	7.41866	-0.864794	6.57925
1867	675.885	2.37314	6.51602							16	34.7712	-2.76734	6.57925
1868	1335.02	4.68747	7.1967							23	56.1975	-3.97805	6.57925
1869	785.481	2.75796	6.6663							27	69.3686	-4.66989	6.57925
1870	645.853	2.2677	6.47057							20	46.7359	-3.45918	6.57925
1871	1081.13	3.79602	6.98576							31	83.0942	-5.36172	6.57925
1872	1588.79	5.5785	7.37073							30	79.6148	-5.18876	6.57925
1873	1419.37	4.98364	7.25797							33	90.1432	-5.70764	6.57925
1874	863.611	3.03228	6.76112							7	11.5586	-1.21071	6.57925
1875	2120.02	7.44375	7.65918							24	59.4338	-4.15101	6.57925
1876	825.683	2.89911	6.71621							4	5.55606	-0.691835	6.57925
1877	1220.16	4.28418	7.10674							16	34.7712	-2.76734	6.57925
1878	844.108	2.9638	6.73828							20	46.7359	-3.45918	6.57925
1879	662.843	2.32735	6.49654							20	46.7359	-3.45918	6.57925
1880	1082.33	3.80022	6.98687							6	9.42559	-1.03775	6.57925
1881	669.424	2.35046	6.50642							28	72.7509	-4.84285	6.57925
1882	1952.88	6.85687	7.57706							18	40.6531	-3.11326	6.57925
1883	1605.78	5.63816	7.38136							22	53.0013	-3.80509	6.57925
1884	1481.83	5.20294	7.30103							32	86.604	-5.53468	6.57925
1885	1256.65	4.41231	7.13621							25	62.7087	-4.32397	6.57925
1886	696.943	2.44708	6.5467							15	31.9125	-2.59438	6.57925
1887	566.887	1.99043	6.34016							19	43.6707	-3.28622	6.57925
1888	701.011	2.46136	6.55252							17	37.6858	-2.9403	6.57925
1889	611.276	2.14629	6.41555							14	29.1127	-2.42142	6.57925
1890	1279.14	4.49129	7.15395							29	76.1667	-5.0158	6.57925
1891	507.183	1.7808	6.22887							17	37.6858	-2.9403	6.57925
1892	412.064	1.44682	6.02118							11	21.1074	-1.90255	6.57925
1893	1534.59	5.3882	7.33602							46	138.505	-7.9561	6.57925
1894	616.061	2.16309	6.42335							18	40.6531	-3.11326	6.57925
1895	468.417	1.64469	6.14936							7	11.5586	-1.21071	6.57925
1896	435.514	1.52916	6.07653							10	18.5865	-1.72959	6.57925
1897	329.388	1.15653	5.79724							7	11.5586	-1.21071	6.57925
1898	311.201	1.09268	5.74044							6	9.42559	-1.03775	6.57925
1899	658.656	2.31265	6.4902							12	23.7057	-2.07551	6.57925
1900	1708.8	5.99986	7.44354							20	46.7359	-3.45918	6.57925
1901	1215.97	4.26947	7.1033							26	66.0208	-4.49693	6.57925
1902	968.302	3.39987	6.87554							28	72.7509	-4.84285	6.57925
1903	576.817	2.0253	6.35753							18	40.6531	-3.11326	6.57925
1904	2819.96	9.90133	7.94448							45	134.646	-7.78314	6.57925
1905	1374.26	4.82527	7.22567							22	53.0013	-3.80509	6.57925
1906	929.416	3.26334	6.83456							25	62.7087	-4.32397	6.57925
1907	806.778	2.83273	6.69305							25	62.7087	-4.32397	6.57925
1908	856.073	3.00581	6.75236							21	49.8468	-3.63213	6.57925
1909	1341.84	4.71142	7.2018							32	86.604	-5.53468	6.57925
1910	1447.25	5.08153	7.27742							32	86.604	-5.53468	6.57925
1911	1223.99	4.29762	7.10987							29	76.1667	-5.0158	6.57925
1912	2109.37	7.40636	7.65415							27	69.3686	-4.66989	6.57925
1913	937.552	3.2919	6.84327							25	62.7087	-4.32397	6.57925
1914	1017.12	3.57127	6.92473							18	40.6531	-3.11326	6.57925
1915	1369.84	4.80972	7.22245							27	69.3686	-4.66989	6.57925
1916	438.506	1.53967	6.08337							11	21.1074	-1.90255	6.57925
1917	1168.47	4.10269	7.06345							20	46.7359	-3.45918	6.57925
1918	312.876	1.09856	5.74581							13	26.3757	-2.24846	6.57925
1919	1209.15	4.24553	7.09767							26	66.0208	-4.49693	6.57925
1920	668.945	2.34878	6.5057							19	43.6707	-3.28622	6.57925
1921	662.365	2.32567	6.49582							14	29.1127	-2.42142	6.57925
1922	1886.83	6.62497	7.54265							24	59.4338	-4.15101	6.57925
1923	1199.46	4.2115	7.08963							16	34.7712	-2.76734	6.57925
1924	1131.98	3.97456	7.03172							18	40.6531	-3.11326	6.57925
1925	1698.39	5.96332	7.43743							26	66.0208	-4.49693	6.57925
1926	647.409	2.27316	6.47298							10	18.5865	-1.72959	6.57925
1927	617.378	2.16771	6.42548							16	34.7712	-2.76734	6.57925
1928	933.963	3.2793	6.83944							23	56.1975	-3.97805	6.57925
1929	925.588	3.24989	6.83043							18	40.6531	-3.11326	6.57925
1930	2621.22	9.20355	7.8714							39	111.953	-6.74539	6.57925
1931	478.707	1.68082	6.17109							10	18.5865	-1.72959	6.57925
1932	1187.26	4.16865	7.0794							30	79.6148	-5.18876	6.57925
1933	475.955	1.67116	6.16532							12	23.7057	-2.07551	6.57925
1934	1448.32	5.08531	7.27816							14	29.1127	-2.42142	6.57925
1935	3179.61	11.1642	8.06452							59	190.437	-10.2046	6.57925
1936	1215.85	4.26905	7.1032							49	150.207	-8.47498	6.57925
1937	684.619	2.40381	6.52886							11	21.1074	-1.90255	6.57925
1938	1064.74	3.73847	6.97048							18	40.6531	-3.11326	6.57925
1939	721.47	2.5332	6.58129							24	59.4338	-4.15101	6.57925
1940	1028.6	3.6116	6.93596							30	79.6148	-5.18876	6.57925
1941	1148.97	4.03422	7.04662							38	108.253	-6.57243	6.57925
1942	853.68	2.99741	6.74956							18	40.6531	-3.11326	6.57925
1943	1229.97	4.31863	7.11474							17	37.6858	-2.9403	6.57925
1944	1572.04	5.51969	7.36013							14	29.1127	-2.42142	6.57925
1945	900.103	3.16041	6.80251							7	11.5586	-1.21071	6.57925
1946	1086.87	3.81619	6.99106							14	29.1127	-2.42142	6.57925
1947	923.673	3.24317	6.82836							14	29.1127	-2.42142	6.57925
1948	1037.58	3.64311	6.94464							16	34.7712	-2.76734	6.57925
1949	1609.49	5.65118	7.38367							26	66.0208	-4.49693	6.57925
1950	876.174	3.07639	6.77556							19	43.6707	-3.28622	6.57925
1951	1772.93	6.22504	7.48039							27	69.3686	-4.66989	6.57925
1952	2476.33	8.69481	7.81453							30	79.6148	-5.18876	6.57925
1953	1065.93	3.74267	6.97161							17	37.6858	-2.9403	6.57925
1954	1402.5	4.92441	7.24601							14	29.1127	-2.42142	6.57925
1955	350.565	1.23089	5.85955							7	11.5586	-1.21071	6.57925
1956	379.639	1.33298	5.93922							13	26.3757	-2.24846	6.57925
1957	426.9	1.49892	6.05655							14	29.1127	-2.42142	6.57925
1958	333.815	1.17208	5.81059							11	21.1074	-1.90255	6.57925
1959	1018.43	3.57589	6.92602							22	53.0013	-3.80509	6.57925
1960	960.525	3.37256	6.86748							22	53.0013	-3.80509	6.57925
1961	2902.51	10.1912	7.97333							26	66.0208	-4.49693	6.57925
1962	749.348	2.63108	6.6192							18	40.6531	-3.11326	6.57925
1963	1058.63	3.71704	6.96474							10	18.5865	-1.72959	6.57925
1964	571.314	2.00598	6.34794							18	40.6531	-3.11326	6.57925
1965	3559.97	12.4996	8.17751							28	72.7509	-4.84285	6.57925
1966	2639.77	9.26866	7.87845							40	115.677	-6.91835	6.57925
1967	1281.3	4.49885	7.15563							21	49.8468	-3.63213	6.57925
1968	1114.87	3.91449	7.01649							28	72.7509	-4.84285	6.57925
1969	1412.79	4.96054	7.25332							29	76.1667	-5.0158	6.57925
1970	1048.58	3.68175	6.9552							21	49.8468	-3.63213	6.57925
1971	1161.65	4.07875	7.0576							19	43.6707	-3.28622	6.57925
1972	2043.93	7.17656	7.62263							27	69.3686	-4.66989	6.57925
1973	978.113	3.43432	6.88562							24	59.4338	-4.15101	6.57925
1974	734.751	2.57983	6.59953							11	21.1074	-1.90255	6.57925
1975	733.196	2.57437	6.59741							10	18.5865	-1.72959	6.57925
1976	1787.88	6.27755	7.48879							34	93.7111	-5.8806	6.57925
1977	837.528	2.9407	6.73045							21	49.8468	-3.63213	6.57925
1978	734.751	2.57983	6.59953							19	43.6707	-3.28622	6.57925
1979	904.051	3.17427	6.80689							16	34.7712	-2.76734	6.57925
1980	1012.69	3.55572	6.92037							15	31.9125	-2.59438	6.57925
1981	782.012	2.74577	6.66187							15	31.9125	-2.59438	6.57925
1982	1660.7	5.83098	7.41499							16	34.7712	-2.76734	6.57925
1983	979.907	3.44062	6.88746							12	23.7057	-2.07551	6.57925
1984	2584.13	9.07331	7.85714							40	115.677	-6.91835	6.57925
1985	2858.36	10.0362	7.958							41	119.426	-7.09131	6.57925
1986	1000.61	3.51329	6.90836							14	29.1127	-2.42142	6.57925
1987	941.86	3.30703	6.84786							24	59.4338	-4.15101	6.57925
1988	1489.84	5.23108	7.30643							37	104.579	-6.39947	6.57925
1989	2013.54	7.06986	7.60765							34	93.7111	-5.8806	6.57925
1990	2163.45	7.59624	7.67946							30	79.6148	-5.18876	6.57925
1991	1506.95	5.29116	7.31784							37	104.579	-6.39947	6.57925
1992	943.654	3.31333	6.84976							30	79.6148	-5.18876	6.57925
1993	750.425	2.63487	6.62064							20	46.7359	-3.45918	6.57925
1994	1501.45	5.27183	7.31419							40	115.677	-6.91835	6.57925
1995	916.136	3.2167	6.82016							21	49.8468	-3.63213	6.57925
1996	910.034	3.19528	6.81348							24	59.4338	-4.15101	6.57925
1997	1131.38	3.97246	7.03119							36	100.929	-6.22652	6.57925
1998	1207.24	4.23881	7.09609							39	111.953	-6.74539	6.57925
1999	1215.25	4.26695	7.10271							35	97.3067	-6.05356	6.57925
[truncated: 7,383 more rows]
